# Supplementary material for: Lipid levels and risk of acute pancreatitis using bidirectional Mendelian randomization
Source: Sci Rep. 2024 Mar 15;14:6267. doi: 10.1038/s41598-024-56946-x (PMC10942988; doi:10.1038/s41598-024-56946-x)
Supplement: Supplementary file 2 — Supplementary Table 2. [file 41598_2024_56946_MOESM2_ESM.xlsx]

## Sheet: STable1
Supplemental Table 1. Characteristics of participants in the acute pancreatitis GWAS in UK Biobank
Characteristics	Overall	Controls	Acute pancreatitis cases
n	487201	482654	4547
Age, years (mean (SD))	56.54 (8.09)	56.52 (8.09)	58.72 (7.56)
Male (%)	223042 (45.8)	220821 (45.8)	2221 (48.8)
TG, mmol/L (mean (SD))	1.75 (1.03)	1.75 (1.03)	2.01 (1.15)
HDL-C, mmol/L (mean (SD))	1.45 (0.38)	1.45 (0.38)	1.34 (0.37)
LDL-C, mmol/L (mean (SD))	3.56 (0.87)	3.56 (0.87)	3.45 (0.92)
BMI, kg/m2 (mean (SD))	27.42 (4.79)	27.40 (4.78)	29.29 (5.58)
Smoking (%)
Never	265321 (54.7)	263187 (54.8)	2134 (47.3)
Past	168193 (34.7)	166467 (34.7)	1726 (38.3)
Current	51184 (10.6)	50534 (10.5)	650 (14.4)
Drinking, gram/d (mean (SD))	3.79 (4.56)	3.80 (4.56)	3.29 (5.06)
Calcium, mmol/L (mean (SD))	2.38 (0.09)	2.38 (0.09)	2.38 (0.10)
At risk medication (%)	1785 (0.4)	1739 (0.4)	46 (1.0)
With lipid-lowering medication (%)	81215 (16.7)	80028 (16.6)	1187 (26.1)
Prevalent diabetes (%)	11299 (2.3)	10988 (2.3)	311 (6.8)
Prevalent CVD (%)	23256 (4.8)	22790 (4.7)	466 (10.2)
Prevalent chronic kidney diseases (%)	893 (0.2)	869 (0.2)	24 (0.5)
With chemo therapy (%)	6096 (1.3)	6016 (1.2)	80 (1.8)
Incident acute pancreatits (%)	2627 (0.5)	0 (0.0)	2627 (57.8)

## Sheet: STable2
Supplemental Table 2. Characteristics of participants in the acute pancreatitis GWAS in the MVP
DESCRIPTOR		HARE
		AFR			ASN			EUR			HIS			OVERALL
		All	Female	Male	All	Female	Male	All	Female	Male	All	Female	Male	All	Female	Male
N		121703	16728	104975	8061	931	7130	457880	33855	424025	51153	5007	46146	638797	56521	582276
Age (years; mean (sd))		57.60 (12.35)	48.85 (11.49)	57.60 (12.35)	52.38 (16.96)	42.83 (12.62)	52.38 (16.96)	63.79 (13.72)	52.55 (13.91)	63.79 (13.72)	54.84 (15.73)	43.72 (13.29)	54.84 (15.73)	61.75 (14.09)	50.51 (13.48)	61.75 (14.09)
Female (%)		0.137449	-	-	0.115494	-	-	0.0739386	-	-	0.0978828	-	-	0.0884804	-	-
Service Branch	Army (%)	0.617295	0.629748	0.615321	0.438429	0.482684	0.432602	0.498141	0.465786	0.500713	0.562946	0.521092	0.56744	0.52513	0.519236	0.525699
	Navy (%)	0.157141	0.181297	0.153312	0.353815	0.275974	0.364064	0.238435	0.244184	0.237978	0.166558	0.227226	0.160044	0.218758	0.224541	0.218187
	Air Force (%)	0.142894	0.172796	0.138153	0.134601	0.228355	0.122257	0.180688	0.252875	0.174948	0.119055	0.165274	0.114092	0.168066	0.221217	0.162937
	Marine Corps (%)	0.117319	0.0431689	0.129074	0.104634	0.0465368	0.112283	0.120158	0.0661228	0.124454	0.191436	0.107194	0.200481	0.125071	0.0626156	0.131098
	Coast Guard (%)	0.00506534	0.00494393	0.00508458	0.0101989	0.00324675	0.0111143	0.0127251	0.0116166	0.0128133	0.00735076	0.00754025	0.00733042	0.0108153	0.00915588	0.0109755
	National Guard (%)	0.0276779	0.0316532	0.0270477	0.03173	0.0335498	0.0314905	0.0427015	0.0490379	0.0421977	0.0405873	0.0368861	0.0409847	0.0395482	0.0425971	0.039254
	Merchant Marines (%)	0.000791975	0.000301459	0.000869731	0.000629564	0	0.000712454	0.00217492	0.000266028	0.00232669	0.00104729	0.000203791	0.00113786	0.00180412	0.000266676	0.00195249
	Other (%)	0.000767225	0.00162788	0.000630794	0.00176278	0.00541126	0.00128242	0.00124747	0.00280808	0.00112339	0.000711364	0.00163032	0.000612691	0.00112034	0.00240009	0.000996834
BMI (kg/m2; mean (sd))		30.24 (5.89)	31.30 (6.01)	30.24 (5.89)	27.99 (4.47)	27.08 (5.14)	27.99 (4.47)	30.09 (5.61)	30.06 (6.46)	30.09 (5.61)	30.69 (5.45)	29.92 (5.73)	30.69 (5.45)	30.14 (5.64)	30.37 (6.29)	30.14 (5.64)
Diastolic Blood Pressure		79.86 (6.92)	78.25 (6.72)	79.86 (6.92)	78.02 (7.31)	75.67 (7.60)	78.02 (7.31)	76.76 (6.72)	75.65 (6.46)	76.76 (6.72)	77.38 (6.76)	74.55 (6.69)	77.38 (6.76)	77.42 (6.87)	76.33 (6.70)	77.42 (6.87)
Systolic Blood Pressure		133.53 (10.90)	128.25 (11.43)	133.53 (10.90)	129.09 (11.18)	121.49 (11.84)	129.09 (11.18)	131.99 (10.39)	126.13 (11.14)	131.99 (10.39)	130.41 (10.82)	121.76 (11.30)	130.41 (10.82)	132.12 (10.57)	126.29 (11.40)	132.12 (10.57)
Smoke 100 cigarettes in Lifetime* (%)		0.64194	0.415873	0.677624	0.543017	0.251724	0.578288	0.697171	0.551894	0.707878	0.61751	0.414744	0.638627	0.684896	0.511327	0.699647
Current Smoker* (%)		0.360009	0.353163	0.360733	0.172115	0.241379	0.167847	0.184755	0.286921	0.178648	0.212483	0.215208	0.212285	0.205305	0.293899	0.199521
Phe_250 - Diabetes mellitus (prevalence)		0.447593	0.30188	0.470792	0.328393	0.182227	0.347307	0.358371	0.207818	0.370378	0.399906	0.18728	0.423092	0.378225	0.233232	0.39228
Phe_272_1 - Hyperlipidemia (prevalence)		0.719843	0.533519	0.749151	0.696184	0.446659	0.728487	0.785481	0.616574	0.798773	0.721082	0.45986	0.748874	0.766853	0.575628	0.785125
Phe_401 - Hypertension (prevalence)		0.806915	0.628939	0.834741	0.577653	0.346893	0.607872	0.751442	0.498739	0.771367	0.635175	0.320026	0.668947	0.750644	0.519125	0.772832
Phe_411 - Ischemic Heart Disease (prevalence)		0.24367	0.0950429	0.267767	0.14998	0.0365449	0.165138	0.337852	0.121677	0.355199	0.215592	0.0587863	0.233104	0.307954	0.106719	0.327654
Phe_427 - Cardiac dysrhythmias (prevalence)		0.318523	0.26252	0.327478	0.175678	0.131227	0.181419	0.372818	0.291156	0.379287	0.239984	0.193599	0.245092	0.349422	0.271243	0.356973
*participants may have served in more than one branch therefore units are percentage of MVP participants who have ever served in that branch (ie. Army/N) not the overall breakdown of service branch (ie. Army/(Army + Navy + Air Force + Marine Corps + Coast Guard + National Guard + Merchant Marines + Other))

## Sheet: STable3
Supplemental Table 3. Top hits in the meta-analysis results of acute pancreatitis GWAS in UK Biobank and MVP
rsID	nearestGene	dist	function	CADD	Allele1	Allele2	Freq1	FreqSE	MinFreq	MaxFreq	Effect	StdErr	P.value	Direction	HetISq	HetChiSq	HetDf	HetPVal	ea.ukb	af.ukb	n.ukb	beta.ukb	se.ukb	pval.ukb	r2.ukb	ea.mvp	af.mvp	n.mvp	pval.mvp	beta.mvp	se.mvp
rs10901252	ABO:RP11-430N14.4	00:00:00	ncRNA_exonic	0.195	C	G	0.0856	0.0083	0.0697	0.09	0.1395	0.0197	1.524e-12	++	0	0.519	1	0.4712	C	0.0697465	487201	0.166636	0.0425257	8.91084e-05	0.990884	G	0.91	625037	3.06e-09	-0.132047	0.0222623
rs113812546	WNT2	4494	intergenic	0.408	A	C	0.0214	0.0025	0.0196	0.025	0.2228	0.0399	2.389e-08	++	0	0	1	0.9847	A	0.0250052	487201	0.223889	0.0690718	0.00118949	0.96682	C	0.9804	625037	5.62e-06	-0.222269	0.0489207
rs117046683	PRSS1	2664	intergenic	0.402	A	C	0.5472	0.0131	0.5387	0.5672	0.0676	0.0119	1.201e-08	++	0	0.986	1	0.3208	A	0.567249	487201	0.0495254	0.0217152	0.0225671	0.982434	C	0.4613	625037	1.11e-07	-0.0752625	0.0141552
rs142703147	SPINK1	3931	intergenic	14.58	A	C	0.0089	0.0009	0.0083	0.0104	0.4755	0.0543	2.018e-18	++	0	0.41	1	0.522	A	0.010419	487201	0.417311	0.105869	8.08801e-05	0.989407	C	0.9917	625037	4.63e-15	-0.496265	0.0632584
rs28929474	SERPINA1	0	exonic	20.2	T	C	0.0158	0.0021	0.0144	0.0188	0.2909	0.0441	4.036e-11	++	11.2	1.126	1	0.2887	T	0.0188495	487201	0.360594	0.0791088	5.15931e-06	1	C	0.9856	625037	1.01e-06	-0.259548	0.0530411
rs35471107	SST	37465	intergenic	0.643	C	G	0.5646	0.1928	0.2923	0.7012	0.0808	0.014	8.224e-09	++	0	0	1	0.9906	G	0.292329	487201	0.0810072	0.0242489	0.000835811	0.925388	C	0.7012	625037	2.57e-06	0.0806579	0.0171723
rs74355737	ZNF618	0	intronic	0.826	A	C	0.9901	0	0.9901	0.9901	-0.5864	0.1049	2.251e-08	?-	0	0	0	1	NA	NA	NA	NA	NA	NA	NA	A	0.9901	170754	2.32e-08	-0.586448	0.104882
rs77725792	ABCG5	0	intronic	0.488	A	G	0.0719	0.0057	0.0618	0.0751	0.1275	0.0227	1.997e-08	++	97.2	35.655	1	2.356e-09	A	0.0617769	487201	0.367026	0.0460988	1.69644e-15	0.988323	G	0.9249	625037	0.0524	-0.0506619	0.0261152
rs9677610	AC113618.1	7433	intergenic	1.893	A	G	0.4464	0.024	0.4113	0.4628	-0.0699	0.0123	1.228e-08	--	0	0.882	1	0.3476	A	0.411259	487201	-0.0867855	0.0217553	6.63042e-05	0.994678	G	0.5372	625037	4.18e-05	0.0620354	0.0148673

## Sheet: STable4
Supplemental Table 4. Sensitivity analysis of univariable MR from lipids to acute pancreatitis
Method	N_snp	Beta	SE	P value	Q_pval	intercept	intercept_se	intercept_pval
logTG
IVW	93	0.700634	0.253967	0.00580204	0.00306161	NA	NA	NA
IVW with Steiger filtering	80	0.472753	0.23145	0.0410953	0.244967	NA	NA	NA
MR Egger	93	-0.394313	0.703034	0.576262	0.00493687	0.0149809	0.00898203	0.0987787
Simple mode	93	0.941874	0.839803	0.264976	NA	NA	NA	NA
Weighted median	93	0.804472	0.321539	0.0123513	NA	NA	NA	NA
Weighted mode	93	1.08383	0.62511	0.0863004	NA	NA	NA	NA
MR PRESSO	No significant outlier	0.701	0.254	0.006	0.006	NA	NA	NA
HDL-C
IVW	411	-0.126	0.057	0.026	6.12e-05	NA	NA	NA
IVW with Steiger filtering	381	-0.116	0.054	0.03	0.027	NA	NA	NA
MR Egger	411	-0.062	0.078	0.421	6.67e-05	-0.002	0.002	0.232
Simple mode	411	-0.032	0.229	0.889	NA	NA	NA	NA
Weighted median	411	-0.178	0.091	0.051	NA	NA	NA	NA
Weighted mode	411	-0.087	0.075	0.248	NA	NA	NA	NA
MR PRESSO	Outlier corrected	-0.156	0.056	0.005	<0.001	NA	NA	NA
LDL-C
IVW	326	-0.07	0.051	0.173	0.000887	NA	NA	NA
IVW with Steiger filtering	303	-0.063	0.048	0.193	0.11	NA	NA	NA
MR Egger	326	-0.049	0.063	0.437	0.000817	-0.001	0.002	0.573
Simple mode	326	0.212	0.248	0.394	NA	NA	NA	NA
Weighted median	326	-0.075	0.076	0.321	NA	NA	NA	NA
Weighted mode	326	-0.012	0.061	0.838	NA	NA	NA	NA
MR PRESSO	Outlier corrected	-0.06	0.05	0.235	0.001	NA	NA	NA

## Sheet: STable5
Supplemental Table 5. Univariable MR from TG to acute pancreatitis when using the LPL pathway variants as instruments
Method	N_snp	Beta	SE	P value	Q_pval	intercept	intercept_se	intercept_pval
IVW	12	-0.017	0.098	0.866	0.242	NA	NA	NA
MR Egger	12	-0.014	0.192	0.945	0.18	-0.001	0.035	0.986
Simple mode	12	-0.063	0.18	0.733	NA	NA	NA	NA
Weighted median	12	-0.014	0.123	0.907	NA	NA	NA	NA
Weighted mode	12	-0.055	0.134	0.691	NA	NA	NA	NA

## Sheet: STable6
Supplemental Table 6. Sensitivity analysis of reversed univariable MR
Outcome	Method	IV significant level	ABCG variants include	N variants	Beta	SE	P value
logTG	IVW	P value <1e-05	1	31	0.001	0.008	0.941
HDL-C	IVW	P value <1e-05	1	31	-0.007	0.005	0.19
LDL-C	IVW	P value <1e-05	1	31	-0.036	0.017	0.035
LDL-C	IVW with Steiger filtering	P value <1e-05	1	24	-0.004	0.004	0.371
logTG	IVW	P value <1e-05	0	30	0.006	0.008	0.448
HDL-C	IVW	P value <1e-05	0	30	-0.01	0.005	0.072
LDL-C	IVW	P value <1e-05	0	30	-0.007	0.009	0.415
logTG	IVW	P value <1e-04	1	227	0.003	0.002	0.138
HDL-C	IVW	P value <1e-04	1	227	-0.005	0.002	0.004
HDL-C	IVW with Steiger filtering	P value <1e-04	1	199	-0.003	0.001	0.007
LDL-C	IVW	P value <1e-04	1	227	-0.006	0.003	0.073
logTG	IVW	P value <1e-04	0	226	0.004	0.002	0.043
logTG	IVW with Steiger filtering	P value <1e-04	0	201	0.001	0.001	0.261
HDL-C	IVW	P value <1e-04	0	226	-0.005	0.002	0.002
HDL-C	IVW with Steiger filtering	P value <1e-04	0	198	-0.004	0.001	0.003
LDL-C	IVW	P value <1e-04	0	226	-0.001	0.002	0.766

## Sheet: STable7
Supplemental Table 7. Acute pancreatitis and covariates definitions in the UK Biobank
Variable	Definition
Acute pancreatitis	ICD10 codes: K85,K85.0,K85.1,K85.2,K85.3,K85.8,K85.9
	ICD9 codes: 5770
Pancreatitits at risk medication	1140909864, 1140869930, 1141145996, 1140910596, 1140869842, 1140874976, 1140883026, 1140861954
Lipid-lowering medication	1141146234, 1140861942, 1140861848, 1140888590, 1141192414, 1140910632, 1141192736, 1141192740, 1140888594, 1140864592, 1140861922, 1141146138, 1140861970, 1140910670, 1141188546, 1140888648, 1140861936, 1141192410, 1140861958, 1140910652, 1140910654, 1140881748, 1141200040
Diabetes (type 1 and 2)	ICD10 codes: E10,E100,E101,E102,E103,E104,E105,E106,E107,E108,E109,E11,E110,E111,E112,E113,E114,E115,E116,E117,E118,E119
	Self-reported code: 1222,1223
	ICD9 codes: 25000, 25001, 25009, 25010, 25011, 25019, 25020, 25021, 25029, 2503, 2504, 2505, 2506, 2507, 25090, 25091, 25099
Chronic kidney disease (CKD)	ICD10 codes: N18,N180, N181, N182, N183, N184, N185, N188, N189
	Self-reported code: 1192
	ICD9 codes: 585, 5859
Chemo therapy	ICD10 codes: Z082, Z092, Z292, Z511, Z512, Z542, Z926
Cardiovascular disease (CVD)	ICD10 codes: I20.x, I21.x, I22.x, I23.x, I24.1, I25.x, I46.x, I60.x, I61.x, I63.x, I64.x
	Self-reported codes: 1066, 1074, 1075, 1081, 1086, 1491, 1583
	ICD9 codes: 410.x, 411.x, 412.x, 413.x, 414.x, 429.79, 430.x, 431.x, 432.x, 433.x, 434.x, 435.x, 436.x, 437.x, 438.x
Pancreatitis at risk medication, e.g., some immunosuppressive agents that might induce acute pancreatitis such as azathioprine or 6-mercaptopurine

## Sheet: STable8
Supplemental Table 8. Variants selected as the instrumental variables in the MR from lipids to acute pancreatitis
SNP information			SNP as IV in the univariable MR						SNP as IV in the multivariable MR									TG summary statistics from GLGC without UK Biobank								HDL-C summary statistics from GLGC without UK Biobank								LDL-C summary statistics from GLGC without UK Biobank								Acute pancreatitis summary statistics from UK Biobank
rsID	chr	pos	snp_TG_univariableMR	snp_TG_solely_associated	snp_HDL_univariableMR	snp_HDL_solely_associated	snp_LDL_univariableMR	snp_LDL_solely_associated	snp_TG_adj_HDL	snp_TG_adj_LDL	snp_TG_adj_other	snp_HDL_adj_TG	snp_HDL_adj_LDL	snp_HDL_adj_other	snp_LDL_adj_TG	snp_LDL_adj_HDL	snp_LDL_adj_other	effect_allele.exposure	other_allele.exposure	eaf.exposure	samplesize.exposure	beta.exposure	se.exposure	pval.exposure	F.statistics	effect_allele.exposure.1	other_allele.exposure.1	eaf.exposure.1	samplesize.exposure.1	beta.exposure.1	se.exposure.1	pval.exposure.1	F.statistics	effect_allele.exposure.2	other_allele.exposure.2	eaf.exposure.2	samplesize.exposure.2	beta.exposure.2	se.exposure.2	pval.exposure.2	F.statistics	effect_allele.outcome	other_allele.outcome	eaf.outcome	samplesize.outcome	beta.outcome	se.outcome	pval.outcome
rs10017313	4	103861380	1	1	0	0	0	0	1	1	1	1	1	1	1	1	1	A	G	0.484	1098610	0.0113	0.0015	4.94611e-14	70.0733	A	G	0.485	1170470	-0.0031	0.0014	0.0268091	5.61906	A	G	0.483	1083660	-0.0002	0.0015	0.89393	0.0216481	G	A	0.494855	487201	-0.0312967	0.0212943	0.141636
rs10049466	3	66868609	1	0	0	0	0	0	1	1	1	1	1	1	1	1	1	T	C	0.329	1117080	0.0099	0.0015	4.11158e-11	48.3416	T	C	0.327	1141720	-0.0056	0.0015	0.000188962	15.7592	T	C	0.329	1089780	0.0007	0.0016	0.661749	0.235767	T	C	0.290895	487201	-0.013972	0.0237339	0.556067
rs10052346	5	78472599	1	0	0	0	0	0	1	1	1	1	1	1	1	1	1	T	G	0.436	1078180	-0.0086	0.0015	9.84758e-09	39.2192	T	G	0.442	1137730	0.0077	0.0014	3.79791e-08	33.2751	T	G	0.436	1051630	0.0033	0.0015	0.0278069	5.63233	T	G	0.390668	487201	-0.0223566	0.0218845	0.306985
rs10096213	8	36853213	1	0	0	0	0	0	1	1	1	1	1	1	1	1	1	T	C	0.207	1106830	0.0144	0.0018	1.24419e-15	75.3543	T	C	0.208	1142280	-0.0115	0.0017	1.3358e-11	49.7743	T	C	0.207	1079820	0.0019	0.0018	0.291171	1.27977	T	C	0.176652	487201	-0.000165117	0.0282085	0.99533
rs10131519	14	100359294	0	0	1	0	0	0	1	1	1	1	1	1	1	1	1	C	T	0.229	1108100	0.008	0.0017	2.5277e-06	25.0431	C	T	0.237	1178690	-0.0114	0.0017	2.00193e-11	55.4028	C	T	0.229	1079820	-0.0003	0.0018	0.867632	0.0343173	C	T	0.186316	487201	-0.00625338	0.027565	0.820533
rs10139403	14	101194561	0	0	1	1	0	0	1	1	1	1	1	1	1	1	1	A	G	0.391	1036770	-0.0048	0.0016	0.0026998	11.3761	A	G	0.403	1090950	0.0105	0.0016	5.2913e-11	57.8782	A	G	0.39	1012650	0.0024	0.0017	0.158019	2.77528	G	A	0.690106	487201	0.0350855	0.0236261	0.137536
rs1014283	7	87076587	0	0	0	0	1	1	1	1	1	1	1	1	1	1	1	A	C	0.216	1085480	-0.0005	0.0018	0.781183	0.0919096	A	C	0.216	1116920	-0.0065	0.0017	0.000131555	15.9828	A	C	0.216	1058730	-0.013	0.0018	5.11448e-13	60.6032	A	C	0.188599	487201	-0.0609319	0.0274698	0.0265454
rs10170600	2	161118687	1	0	0	0	0	0	1	1	1	1	1	1	1	1	1	T	C	0.276	1119970	-0.0112	0.0016	2.55963e-12	56.1489	T	C	0.273	1179520	0.0078	0.0016	1.08808e-06	28.486	T	C	0.276	1092680	0.0017	0.0016	0.288009	1.26203	C	T	0.708958	487201	0.00529903	0.0235114	0.821683
rs10171847	2	101631888	0	0	0	0	1	1	1	1	1	1	1	1	1	1	1	G	C	0.339	1119970	-0.004	0.0015	0.00766076	8.03082	G	C	0.334	1179520	0.0037	0.0015	0.0136377	7.18392	G	C	0.339	1092680	-0.0128	0.0015	1.4219e-17	80.2371	G	C	0.360498	487201	0.000161744	0.0221477	0.994173
rs10176901	2	169830661	0	0	0	0	1	0	1	1	1	1	1	1	1	1	1	G	A	0.402	1119970	0.0046	0.0014	0.00101724	11.3942	G	A	0.398	1179520	0.0066	0.0014	2.4256e-06	24.6213	G	A	0.402	1092680	0.0189	0.0014	1.56376e-41	187.693	A	G	0.602558	487201	0.0172604	0.021742	0.42727
rs10184004	2	165508389	0	0	0	0	1	0	1	1	1	1	1	1	1	1	1	T	C	0.408	1107660	-0.0307	0.0015	4.26836e-93	504.536	T	C	0.398	1167220	0.0263	0.0015	7.97539e-69	387.005	T	C	0.408	1080620	-0.0073	0.0015	1.13496e-06	27.819	T	C	0.407934	487201	0.0189483	0.0217247	0.383099
rs10185019	2	72329685	1	1	0	0	0	0	1	1	1	1	1	1	1	1	1	T	C	0.387	1106830	0.0092	0.0015	8.60566e-10	44.4503	T	C	0.386	1166380	-0.0054	0.0015	0.000318217	16.122	T	C	0.387	1079820	-0.0012	0.0015	0.423711	0.737759	T	C	0.353615	487201	-0.0381735	0.0225398	0.0903399
rs10215153	7	116399131	1	0	0	0	0	0	1	1	1	1	1	1	1	1	1	A	G	0.293	1092740	0.0113	0.0016	1.63533e-12	57.8113	A	G	0.293	1124200	-0.0088	0.0016	3.79791e-08	36.0694	A	G	0.293	1065700	0.003	0.0016	0.0607927	3.9737	A	G	0.313831	487201	-0.0218945	0.0229884	0.340888
rs10229792	7	116982907	1	0	1	0	0	0	1	1	1	1	1	1	1	1	1	A	G	0.396	1094820	0.0136	0.0015	1.22714e-19	96.8769	A	G	0.397	1161180	-0.0134	0.0014	1.05439e-21	99.8352	A	G	0.396	1067780	0.0036	0.0015	0.0163951	6.61989	A	G	0.356075	487201	0.0683714	0.0222901	0.00215972
rs10233430	7	1051664	0	0	1	0	0	0	1	1	1	1	1	1	1	1	1	C	T	0.43	1083190	0.0048	0.0014	0.000606767	12.2339	C	T	0.432	1137240	-0.0155	0.0014	1.72626e-28	134.1	C	T	0.431	1065360	-0.0126	0.0015	4.46479e-17	82.9641	C	T	0.425807	487201	0.0273128	0.0214988	0.203929
rs10242866	7	17920613	0	0	1	0	0	0	1	1	1	1	1	1	1	1	1	T	C	0.433	1104770	0.0133	0.0015	7.53681e-19	95.965	T	C	0.435	1158820	-0.0251	0.0014	7.05697e-72	358.976	T	C	0.433	1077730	-0.0066	0.0015	1.08251e-05	23.0519	T	C	0.407205	487201	-0.00559743	0.0217402	0.796817
rs10248717	7	107056795	0	0	0	0	1	1	1	1	1	1	1	1	1	1	1	G	A	0.356	1082200	-0.005	0.0016	0.00177805	12.4056	G	A	0.362	1148560	-0.003	0.0015	0.0455003	4.77481	G	A	0.356	1055430	0.0141	0.0016	1.22385e-18	96.2215	G	A	0.318469	487201	0.0101705	0.0230736	0.659369
rs10264718	7	104638501	0	0	0	0	1	1	1	1	1	1	1	1	1	1	1	C	A	0.199	1071310	0.0045	0.002	0.0244489	6.91604	C	A	0.213	1137660	-0.0052	0.0019	0.00620321	10.3135	C	A	0.199	1044760	-0.012	0.002	1.97318e-09	47.9638	C	A	0.131546	487201	0.0027128	0.0325031	0.933484
rs10273527	7	139036598	0	0	1	1	0	0	1	1	1	1	1	1	1	1	1	T	G	0.297	1092660	-0.008	0.0017	2.5277e-06	29.2023	T	G	0.296	1123770	0.0111	0.0017	6.60285e-11	57.7084	T	G	0.297	1065650	-0.0026	0.0017	0.126162	3.00818	T	G	0.24828	487201	-0.029088	0.0251593	0.247619
rs1029645	17	70295760	1	0	1	0	0	0	1	1	1	1	1	1	1	1	1	G	A	0.457	1102570	-0.0079	0.0014	1.67251e-08	34.1522	G	A	0.456	1138260	0.0091	0.0014	8.032e-11	46.7665	G	A	0.457	1074310	-0.0008	0.0014	0.567709	0.341236	A	G	0.551381	487201	-0.009465	0.0214033	0.658329
rs1029709	19	57046007	0	0	0	0	1	1	1	1	1	1	1	1	1	1	1	T	C	0.267	1100540	0.0024	0.0016	0.133614	2.48127	T	C	0.267	1141720	-0.0003	0.0016	0.851269	0.0402204	T	C	0.266	1073420	0.0128	0.0016	1.24419e-15	68.6791	C	T	0.730305	487201	0.000829707	0.0238939	0.972299
rs1037117	15	102068658	1	0	1	0	1	0	1	1	1	1	1	1	1	1	1	A	G	0.279	1074910	0.0126	0.0016	3.40743e-15	68.6609	A	G	0.288	1137890	0.0109	0.0016	9.59171e-12	55.4468	A	G	0.279	1039900	-0.011	0.0017	9.76221e-11	50.6252	A	G	0.258361	487201	-0.023795	0.0244357	0.330165
rs10409243	19	10332988	1	1	0	0	0	0	1	1	1	1	1	1	1	1	1	C	T	0.465	1057060	0.0095	0.0015	2.3992e-10	47.4681	C	T	0.463	1080080	-0.0028	0.0015	0.0619482	4.21074	C	T	0.465	1030750	-0.0001	0.0015	0.946847	0.00512849	T	C	0.59348	487201	0.0286921	0.0219966	0.192102
rs10409772	19	5840926	0	0	0	0	1	1	1	1	1	1	1	1	1	1	1	A	C	0.145	1096360	-0.0007	0.0022	0.750347	0.133203	A	C	0.151	1165100	0.0089	0.0021	2.25424e-05	23.6628	A	C	0.145	1068670	0.0164	0.0022	9.01782e-14	71.2728	A	C	0.0885261	487201	0.0105335	0.0396354	0.790424
rs10422861	19	33894846	1	0	0	0	0	0	1	1	1	1	1	1	1	1	1	C	T	0.341	1085250	0.0135	0.0015	2.25718e-19	88.9	C	T	0.347	1149020	-0.0174	0.0015	4.12078e-31	157.673	C	T	0.341	1058450	-0.0015	0.0015	0.317311	1.07034	T	C	0.662815	487201	0.00667612	0.0225779	0.767465
rs1045242	5	118729327	1	0	1	0	0	0	1	1	1	1	1	1	1	1	1	G	A	0.276	1119970	-0.0176	0.0016	3.82132e-28	138.664	G	A	0.275	1144610	0.0144	0.0016	2.25718e-19	94.6495	G	A	0.276	1092680	-0.0037	0.0016	0.0207501	5.97827	G	A	0.2729	487201	0.0239726	0.0240156	0.318178
rs10455872	6	161010118	0	0	0	0	1	0	1	1	1	1	1	1	1	1	1	G	A	0.0584	1025710	-0.0104	0.0032	0.00115405	12.2013	G	A	0.0588	1048990	0.0166	0.0032	2.13136e-07	31.9955	G	A	0.0586	999109	0.1117	0.0032	5.97628e-267	1377.27	G	A	0.0755674	487201	0.00156966	0.0400176	0.968712
rs10469298	19	50024391	0	0	0	0	0	0	1	1	1	1	1	1	1	1	1	G	A	0.215	1090870	0.0118	0.0019	5.28074e-10	51.2737	G	A	0.211	1166950	0.011	0.0018	9.89398e-10	47.0158	G	A	0.215	1065410	0.0062	0.0019	0.00110178	13.8243	G	A	0.193898	487201	0.0200322	0.0273529	0.463948
rs10478901	5	129196638	0	0	0	0	0	0	1	1	1	1	1	1	1	1	1	T	A	0.364	1105030	-0.0062	0.0015	3.5754e-05	19.6677	T	A	0.364	1164580	0.008	0.0014	1.10166e-08	34.5104	T	A	0.364	1078010	0.004	0.0015	0.00766076	7.98608	A	T	0.654634	487201	0.040865	0.0223335	0.0672861
rs1047891	2	211540507	0	0	1	1	0	0	1	1	1	1	1	1	1	1	1	A	C	0.301	1085860	-0.0047	0.0016	0.0033087	10.0936	A	C	0.297	1141280	-0.0153	0.0016	1.14946e-21	111.573	A	C	0.301	1058890	0.004	0.0016	0.0124193	7.1293	A	C	0.31553	487201	-0.0549271	0.0228426	0.0161905
rs10518739	15	68014971	0	0	1	1	0	0	1	1	1	1	1	1	1	1	1	T	C	0.432	1096490	0.0043	0.0015	0.0041482	9.94963	T	C	0.423	1167090	-0.0091	0.0015	1.30592e-09	47.1792	T	C	0.432	1068200	0.0007	0.0015	0.640738	0.256868	T	C	0.48788	487201	0.00132431	0.0213561	0.950554
rs1057050	10	104142294	1	0	0	0	0	0	1	1	1	1	1	1	1	1	1	A	G	0.0529	1046570	-0.0288	0.0032	2.25718e-19	86.9901	A	G	0.0529	1082340	-0.0084	0.0032	0.0086649	7.65255	A	G	0.0529	1031830	0.0179	0.0033	5.82008e-08	33.129	A	G	0.0651556	487201	0.0410265	0.0429451	0.339413
rs1057868	7	75615006	1	0	0	0	0	0	1	1	1	1	1	1	1	1	1	T	C	0.29	1105440	0.0117	0.0016	2.62217e-13	62.3185	T	C	0.289	1124580	-0.004	0.0016	0.0124193	7.39452	T	C	0.29	1078400	0.0086	0.0016	7.65827e-08	32.8455	T	C	0.28437	487201	0.0238976	0.0235073	0.309342
rs10716631	2	219138170	0	0	0	0	1	0	1	1	1	1	1	1	1	1	1	T	G	0.462	926111	0.0057	0.0016	0.00036734	14.958	T	G	0.46	959165	0.0013	0.0016	0.416505	0.805306	T	G	0.462	899012	0.0097	0.0016	1.34022e-09	42.0516	G	T	0.531306	487201	0.0741539	0.0222185	0.000845422
rs10733608	9	117148430	0	0	1	1	0	0	1	1	1	1	1	1	1	1	1	T	G	0.462	1091050	0.0021	0.0014	0.133614	2.39187	T	G	0.463	1162910	0.0101	0.0014	5.42178e-13	58.9923	T	G	0.462	1076320	0.0053	0.0015	0.000410355	15.0298	T	G	0.484042	487201	0.000648211	0.0214571	0.9759
rs10750766	11	65473798	1	0	0	0	0	0	1	1	1	1	1	1	1	1	1	C	A	0.359	1099970	-0.0146	0.0015	2.17351e-22	107.922	C	A	0.369	1163750	0.0146	0.0015	2.17351e-22	115.53	C	A	0.359	1072890	0.008	0.0016	5.73303e-07	31.6031	A	C	0.696828	487201	0.0393304	0.0233718	0.0924115
rs10751001	11	63615561	0	0	0	0	1	1	1	1	1	1	1	1	1	1	1	T	C	0.364	1093660	-0.0005	0.0015	0.738883	0.126593	T	C	0.356	1164260	0.0007	0.0015	0.640738	0.261584	T	C	0.363	1077440	0.0107	0.0016	2.27015e-11	57.0504	C	T	0.621613	487201	0.0346572	0.0219605	0.114529
rs10758191	9	33128429	0	0	1	1	0	0	1	1	1	1	1	1	1	1	1	G	A	0.496	1106830	-0.001	0.0014	0.475051	0.553379	G	A	0.498	1166380	-0.01	0.0014	9.14106e-13	58.3209	G	A	0.497	1079820	0.0003	0.0014	0.830324	0.0485901	G	A	0.490146	487201	0.021921	0.0212892	0.303161
rs10760688	9	102247368	0	0	1	1	0	0	1	1	1	1	1	1	1	1	1	G	A	0.358	1099280	0.0023	0.0015	0.125194	2.67308	G	A	0.359	1136230	-0.0063	0.0015	2.66915e-05	20.7557	G	A	0.358	1079970	0.0002	0.0015	0.89393	0.0198572	G	A	0.368087	487201	0.0220401	0.0220621	0.317793
rs10761750	10	65128619	0	0	0	0	1	0	1	1	1	1	1	1	1	1	1	A	G	0.458	1121240	-0.0288	0.0014	4.94867e-94	461.909	A	G	0.459	1179520	0.0095	0.0014	1.15514e-11	52.8702	A	G	0.459	1092680	0.0151	0.0014	4.02107e-27	123.747	A	G	0.470765	487201	-0.00348675	0.0213037	0.869992
rs10775406	17	46197755	1	0	0	0	0	0	1	1	1	1	1	1	1	1	1	A	G	0.267	1095540	-0.0139	0.0016	3.70502e-18	82.8581	A	G	0.266	1171620	0.0088	0.0016	3.79791e-08	35.4301	A	G	0.267	1068520	0.0032	0.0016	0.0455003	4.28281	G	A	0.754483	487201	0.0263234	0.0247815	0.288135
rs1077835	15	58723426	1	0	0	0	0	0	1	1	1	1	1	1	1	1	1	G	A	0.265	1094640	0.0428	0.0016	1.23478e-157	781.684	G	A	0.271	1158420	0.1058	0.0016	0	5146.22	G	A	0.264	1066840	0.0036	0.0017	0.034205	5.37301	G	A	0.228478	487201	-0.0248951	0.0255602	0.330066
rs10783578	12	53796754	1	0	0	0	0	0	1	1	1	1	1	1	1	1	1	G	A	0.448	917682	-0.0094	0.0017	3.21306e-08	40.1063	G	A	0.436	951731	0.0136	0.0017	1.24419e-15	86.5817	G	A	0.448	892550	-0.0066	0.0017	0.000103451	19.2298	A	G	0.48749	487201	0.0235611	0.0214039	0.270991
rs10792091	11	57119156	0	0	0	0	0	0	1	1	1	1	1	1	1	1	1	C	T	0.111	1106190	0.0123	0.0023	8.90169e-08	33.0299	C	T	0.108	1176340	-0.0115	0.0023	5.73303e-07	29.9749	C	T	0.111	1089870	0.0004	0.0023	0.861934	0.0344151	C	T	0.135391	487201	-0.0547321	0.0309056	0.0765704
rs10796821	11	69305417	1	1	0	0	0	0	1	1	1	1	1	1	1	1	1	G	A	0.452	1064450	0.0094	0.0015	3.68859e-10	46.5959	G	A	0.441	1117400	-0.0035	0.0015	0.0196307	6.74881	G	A	0.45	1037480	-0.0017	0.0015	0.257074	1.48417	G	A	0.517569	487201	0.050059	0.021366	0.0191332
rs10826337	10	61409469	0	0	1	0	0	0	1	1	1	1	1	1	1	1	1	A	G	0.441	1095220	0.0076	0.0015	4.04842e-07	31.1904	A	G	0.449	1153520	-0.0104	0.0015	4.11038e-12	61.7365	A	G	0.441	1066990	-0.0002	0.0015	0.89393	0.0210426	A	G	0.409025	487201	0.0165471	0.0216862	0.445448
rs10827239	10	33630848	0	0	1	0	0	0	1	1	1	1	1	1	1	1	1	G	A	0.0964	1120400	0.018	0.0024	6.38178e-14	63.2448	G	A	0.0991	1178690	-0.0232	0.0023	6.30955e-24	113.291	G	A	0.0962	1091870	0.0023	0.0024	0.337895	1.00439	G	A	0.0934574	487201	0.0348336	0.0365234	0.340218
rs10832956	11	18645668	0	0	0	0	1	1	1	1	1	1	1	1	1	1	1	T	C	0.345	1117770	-0.006	0.0015	6.33425e-05	18.1866	T	C	0.35	1176060	-0.0041	0.0015	0.00626968	8.99521	T	C	0.346	1089250	-0.0193	0.0016	1.66646e-33	183.653	C	T	0.726157	487201	-0.025555	0.0242511	0.291988
rs10843391	12	29508642	1	0	0	0	0	0	1	1	1	1	1	1	1	1	1	G	A	0.329	1103440	-0.0122	0.0015	4.17644e-16	72.5178	G	A	0.331	1175490	-0.0042	0.0015	0.00511026	9.18342	G	A	0.329	1088360	-0.0083	0.0015	3.14202e-08	33.1047	G	A	0.293947	487201	0.0222494	0.0235324	0.344415
rs10846744	12	125312425	1	0	0	0	1	0	1	1	1	1	1	1	1	1	1	C	G	0.227	1080170	0.0194	0.0019	1.77897e-24	142.688	C	G	0.239	1131260	-0.0145	0.0018	7.91186e-16	86.5254	C	G	0.227	1047920	0.019	0.0019	1.52397e-23	132.778	C	G	0.157525	487201	0.0136403	0.0300665	0.650066
rs10853981	19	4965064	0	0	0	0	0	0	1	1	1	1	1	1	1	1	1	A	G	0.332	1067640	0.0141	0.0016	1.22385e-18	94.1554	A	G	0.325	1138230	-0.0113	0.0015	4.94611e-14	63.7716	A	G	0.332	1040280	0.0035	0.0016	0.028706	5.65239	A	G	0.332644	487201	-0.048534	0.0226161	0.0318733
rs10860738	12	101867997	0	0	1	1	0	0	1	1	1	1	1	1	1	1	1	G	A	0.35	1083020	0.0006	0.0015	0.689157	0.177398	G	A	0.359	1149580	-0.0108	0.0015	6.02126e-13	61.7151	G	A	0.351	1066990	-0.0008	0.0016	0.617075	0.311115	A	G	0.671112	487201	-0.0118031	0.0226443	0.6022
rs10868080	9	86626769	1	0	0	0	0	0	1	1	1	1	1	1	1	1	1	T	A	0.278	1104830	-0.0086	0.0016	7.65827e-08	32.8032	T	A	0.277	1164380	0.0082	0.0016	2.97538e-07	31.3604	T	A	0.279	1077820	0.0034	0.0016	0.0335866	5.01274	A	T	0.737319	487201	0.0253878	0.0242122	0.294382
rs10876169	12	51783420	0	0	0	0	1	1	1	1	1	1	1	1	1	1	1	A	T	0.363	1085200	-0.0048	0.0015	0.00137428	11.563	A	T	0.362	1102280	-0.003	0.0015	0.0455003	4.58242	A	T	0.362	1069100	-0.0119	0.0016	1.02609e-13	69.9357	A	T	0.41176	487201	-0.00640829	0.0217022	0.767778
rs10886863	10	122929493	1	0	1	0	0	0	1	1	1	1	1	1	1	1	1	T	C	0.0929	1092500	-0.0285	0.0028	2.47163e-24	149.579	T	C	0.099	1163660	0.0286	0.0026	3.82132e-28	169.829	T	C	0.0942	1077160	0.0024	0.0028	0.391366	1.0588	C	T	0.965849	487201	0.0392546	0.0668856	0.557276
rs10891054	11	109966513	0	0	1	0	0	0	1	1	1	1	1	1	1	1	1	A	C	0.293	1096540	-0.0056	0.0016	0.000465258	14.247	A	C	0.286	1167140	0.0163	0.0015	1.66161e-27	126.66	A	C	0.293	1080310	0.0047	0.0016	0.0033087	9.88699	C	A	0.700415	487201	0.010241	0.0231751	0.658565
rs10891588	11	113579598	0	0	0	0	0	0	1	1	1	1	1	1	1	1	1	T	C	0.103	1105200	0.0091	0.0025	0.000272638	16.9118	T	C	0.107	1163490	0.0002	0.0024	0.933586	0.0088938	T	C	0.103	1076920	0.0028	0.0025	0.262714	1.56012	T	C	0.0582964	487201	0.0868457	0.0470749	0.0650606
rs10891789	11	114850006	0	0	0	0	0	0	1	1	1	1	1	1	1	1	1	T	C	0.408	1098290	0.0036	0.0015	0.0163951	6.876	T	C	0.418	1156590	-0.0001	0.0015	0.946847	0.0056274	T	C	0.407	1070010	-0.0008	0.0015	0.593803	0.330557	T	C	0.361605	487201	-0.0404321	0.0222694	0.0694339
rs10892870	11	122517803	0	0	1	0	0	0	1	1	1	1	1	1	1	1	1	G	A	0.393	1098290	-0.0016	0.0014	0.253098	1.34143	G	A	0.393	1156590	0.0228	0.0014	1.24665e-59	286.924	G	A	0.393	1070010	0.0135	0.0015	2.25718e-19	93.0473	G	A	0.387648	487201	0.0117461	0.0218384	0.590671
rs10899485	11	78072383	1	0	0	0	0	0	1	1	1	1	1	1	1	1	1	C	T	0.219	1101320	-0.0112	0.0018	4.90162e-10	47.2599	C	T	0.225	1177410	0.0026	0.0017	0.126162	2.7758	C	T	0.219	1086270	-0.0075	0.0018	3.09086e-05	20.9022	C	T	0.173311	487201	0.0147591	0.0284681	0.604149
rs10903129	1	25768937	0	0	0	0	1	1	1	1	1	1	1	1	1	1	1	A	G	0.47	1116990	-0.0042	0.0014	0.0026998	9.81645	A	G	0.47	1122500	-0.0045	0.0014	0.00130769	11.3245	A	G	0.469	1089780	-0.0246	0.0014	4.07774e-69	328.577	G	A	0.554113	487201	-0.0225044	0.0213899	0.292751
rs10938398	4	45186139	0	0	1	1	0	0	1	1	1	1	1	1	1	1	1	A	G	0.399	1107660	0.0079	0.0015	1.38923e-07	33.1551	A	G	0.396	1167220	-0.0102	0.0014	3.1997e-13	58.0946	A	G	0.399	1080620	0.0043	0.0015	0.0041482	9.58275	A	G	0.427797	487201	0.0138045	0.021541	0.521621
rs10955992	8	121872464	0	0	1	1	0	0	1	1	1	1	1	1	1	1	1	A	C	0.352	1098970	0.0049	0.0015	0.00108822	12.0373	A	C	0.352	1153030	0.0198	0.0015	8.77351e-40	206.251	A	C	0.352	1072010	0.0027	0.0015	0.0718606	3.56512	C	A	0.677364	487201	-0.032053	0.0228144	0.160037
rs10958704	8	38328302	1	0	0	0	0	0	1	1	1	1	1	1	1	1	1	G	A	0.385	1101910	0.0125	0.0015	7.85975e-17	81.5386	G	A	0.383	1161460	-0.01	0.0014	9.14106e-13	54.8957	G	A	0.386	1074900	0.0009	0.0015	0.548506	0.412703	G	A	0.402268	487201	0.00917492	0.0216679	0.671979
rs10959032	9	1038666	0	0	1	0	0	0	1	1	1	1	1	1	1	1	1	T	C	0.276	1107610	0.0111	0.0016	3.99099e-12	54.542	T	C	0.278	1167170	-0.0122	0.0016	2.44034e-14	69.7414	T	C	0.276	1080310	-0.0023	0.0016	0.150576	2.28392	T	C	0.236844	487201	-0.0172621	0.0252218	0.493714
rs10961056	9	13452771	0	0	1	0	0	0	1	1	1	1	1	1	1	1	1	A	G	0.404	1092330	0.0083	0.0015	3.14202e-08	36.2394	A	G	0.412	1151890	-0.0093	0.0015	5.64632e-10	48.2724	A	G	0.404	1065310	0.003	0.0015	0.0455003	4.61718	G	A	0.632264	487201	0.036617	0.0223295	0.101036
rs10971957	9	34151463	1	0	0	0	0	0	1	1	1	1	1	1	1	1	1	C	T	0.434	1103940	0.0113	0.0015	4.94611e-14	69.2572	C	T	0.436	1159310	-0.0089	0.0014	2.05541e-10	45.1639	C	T	0.433	1076920	0.0036	0.0015	0.0163951	6.85317	T	C	0.593122	487201	-0.0284438	0.0216872	0.189673
rs10971974	9	34175780	0	0	1	0	0	0	1	1	1	1	1	1	1	1	1	T	C	0.38	1106750	-0.0118	0.0015	3.64215e-15	72.6184	T	C	0.372	1166300	0.0103	0.0015	6.57194e-12	57.8147	T	C	0.381	1079730	-0.0018	0.0015	0.230139	1.65008	T	C	0.442783	487201	-0.0455086	0.0214514	0.0338821
rs10984811	9	100784050	0	0	1	1	0	0	1	1	1	1	1	1	1	1	1	C	A	0.269	1102170	-0.0047	0.0016	0.0033087	9.57518	C	A	0.269	1139120	0.0081	0.0016	4.13794e-07	29.3934	C	A	0.268	1082870	0.0027	0.0016	0.0915072	3.09728	C	A	0.285283	487201	-0.0503933	0.0236101	0.0328105
rs10984997	9	123481206	1	0	0	0	0	0	1	1	1	1	1	1	1	1	1	T	A	0.313	1103380	-0.0119	0.0015	2.13341e-15	67.201	T	A	0.32	1162940	0.0098	0.0015	6.43218e-11	48.6089	T	A	0.314	1072070	-0.0028	0.0016	0.0801183	3.62096	A	T	0.695532	487201	-0.0276536	0.0231268	0.231799
rs10992409	9	95445032	0	0	0	0	0	0	1	1	1	1	1	1	1	1	1	C	G	0.217	1099560	0.0089	0.0018	7.63613e-07	29.5979	C	G	0.216	1124200	-0.0084	0.0018	3.06125e-06	26.8665	C	G	0.217	1072550	0.0003	0.0018	0.867632	0.0328028	C	G	0.180755	487201	0.0238488	0.0278249	0.391387
rs11000443	10	74665640	0	0	0	0	1	0	1	1	1	1	1	1	1	1	1	A	C	0.0593	1119840	0.0321	0.003	1.01778e-26	128.751	A	C	0.0635	1174890	-0.0192	0.0029	3.57527e-11	51.5145	A	C	0.0596	1092680	-0.0324	0.0031	1.44054e-25	128.594	A	C	0.0462379	487201	-0.0129212	0.0510317	0.800114
rs11002931	10	81094251	1	1	0	0	0	0	1	1	1	1	1	1	1	1	1	C	A	0.276	1090020	0.0105	0.0016	5.2913e-11	48.0296	C	A	0.276	1153790	-0.0001	0.0016	0.950165	0.00461109	C	A	0.276	1063530	0.0052	0.0017	0.00222208	11.4931	C	A	0.241367	487201	0.0235993	0.0250083	0.345344
rs11003128	10	54534837	0	0	0	0	1	1	1	1	1	1	1	1	1	1	1	T	A	0.138	1121240	-0.0014	0.002	0.483927	0.522842	T	A	0.14	1179520	0.002	0.002	0.317311	1.13611	T	A	0.138	1092680	0.0124	0.0021	3.53156e-09	39.9731	T	A	0.140785	487201	0.0563013	0.0305208	0.0650832
rs11031793	11	32470828	0	0	1	1	0	0	1	1	1	1	1	1	1	1	1	T	C	0.456	1108930	0.0059	0.0015	8.37759e-05	19.1518	T	C	0.465	1179520	-0.0119	0.0014	1.89591e-17	83.1124	T	C	0.457	1092680	-0.0013	0.0015	0.386125	0.916485	T	C	0.421755	487201	-0.0549186	0.0216992	0.0113769
rs11042906	11	10665235	1	1	0	0	0	0	1	1	1	1	1	1	1	1	1	T	C	0.241	1112990	-0.0133	0.0017	5.13625e-15	72.0295	T	C	0.235	1176520	0.0057	0.0017	0.000799577	13.744	T	C	0.241	1085630	-0.0004	0.0017	0.81398	0.0635462	T	C	0.277773	487201	0.033951	0.0236761	0.151579
rs11045171	12	20470199	1	0	0	0	0	0	1	1	1	1	1	1	1	1	1	G	A	0.188	1083920	-0.0162	0.0019	1.51082e-17	86.8571	G	A	0.189	1155620	0.0235	0.0018	5.90775e-39	195.675	G	A	0.189	1074000	0.0015	0.0019	0.429835	0.740797	G	A	0.192998	487201	-0.00270168	0.0270561	0.92046
rs11045172	12	20470221	0	0	1	0	0	0	1	1	1	1	1	1	1	1	1	C	A	0.188	1091160	-0.0164	0.0019	6.05108e-18	89.6097	C	A	0.188	1155620	0.0236	0.0018	2.84401e-39	196.542	C	A	0.188	1081240	0.0017	0.0019	0.370928	0.954033	C	A	0.193308	487201	-0.00282209	0.0270391	0.916875
rs11046481	12	22747967	1	0	0	0	0	0	1	1	1	1	1	1	1	1	1	G	T	0.198	1103440	-0.0171	0.0019	2.25718e-19	102.483	G	T	0.194	1170000	0.0108	0.0019	1.31418e-08	42.6791	G	T	0.197	1082870	-0.004	0.0019	0.0352684	5.48163	G	T	0.233447	487201	0.0253811	0.02549	0.319383
rs11052705	12	33588388	0	0	1	1	0	0	1	1	1	1	1	1	1	1	1	T	C	0.34	1100800	-0.0071	0.0016	9.10097e-06	24.905	T	C	0.333	1172860	0.0098	0.0016	9.06836e-10	50.0399	T	C	0.339	1085750	0.0036	0.0016	0.0244489	6.3062	C	T	0.589506	487201	-0.00581533	0.0217768	0.789437
rs11066412	12	113218868	0	0	0	0	0	0	1	1	1	1	1	1	1	1	1	A	G	0.229	1080230	0.0031	0.0018	0.0850293	3.66573	A	G	0.222	1146710	-0.0072	0.0018	6.33425e-05	20.5347	A	G	0.227	1065220	-0.0166	0.0018	2.91006e-20	103.022	A	G	0.269563	487201	-0.00355054	0.0242361	0.883528
rs1107850	2	20371772	1	0	0	0	0	0	1	1	1	1	1	1	1	1	1	A	G	0.493	1107660	-0.0186	0.0014	2.80172e-40	191.598	A	G	0.487	1167220	-0.0122	0.0014	2.92598e-18	86.8121	A	G	0.493	1080620	-0.0146	0.0014	1.83628e-25	115.162	A	G	0.471527	487201	-0.0162844	0.0213436	0.445483
rs11078597	17	1618363	1	0	0	0	0	0	1	1	1	1	1	1	1	1	1	C	T	0.195	1088890	0.0172	0.0018	1.22923e-21	101.144	C	T	0.194	1120420	0.0025	0.0018	0.164867	2.18992	C	T	0.195	1060780	0.0058	0.0019	0.00226844	11.2033	C	T	0.190536	487201	0.0466194	0.0270626	0.0849516
rs11089629	22	21958872	0	0	1	0	0	0	1	1	1	1	1	1	1	1	1	G	T	0.265	1094440	-0.0076	0.0017	7.80048e-06	24.6259	G	T	0.269	1156360	-0.033	0.0016	1.63731e-94	495.457	G	T	0.264	1067350	-0.0075	0.0017	1.02532e-05	23.3319	G	T	0.204425	487201	0.0183254	0.0267265	0.492925
rs11099563	4	83907105	0	0	1	1	0	0	1	1	1	1	1	1	0	0	0	A	G	0.266	1115100	0	0.0016	1	0	A	G	0.266	1138790	-0.0109	0.0016	9.59171e-12	52.8352	A	G	0.267	1087900	-0.0006	0.0016	0.70766	0.153298	A	G	0.259632	487201	-0.0193874	0.0242441	0.4239
rs11100083	4	157682598	0	0	1	0	0	0	1	1	1	1	1	1	1	1	1	C	T	0.286	1107660	-0.0158	0.0016	5.3433e-23	112.943	C	T	0.284	1179520	0.0191	0.0016	7.54572e-33	175.024	C	T	0.287	1092680	0.0014	0.0017	0.410207	0.876496	C	T	0.243767	487201	-0.0416109	0.0253401	0.100569
rs11113118	12	107199142	1	0	0	0	0	0	1	1	1	1	1	1	1	1	1	A	G	0.243	1102600	0.0164	0.0016	1.18344e-24	109.114	A	G	0.244	1174650	-0.009	0.0016	1.85508e-08	35.1033	A	G	0.243	1087550	-0.001	0.0017	0.556374	0.400111	A	G	0.250607	487201	-0.059131	0.0245197	0.0158842
rs11114023	12	109057037	0	0	0	0	0	0	1	1	1	1	1	1	1	1	1	T	A	0.294	1078940	0.0102	0.0016	1.82963e-10	46.6013	T	A	0.294	1131010	-0.0113	0.0016	1.63533e-12	59.9553	T	A	0.293	1056290	0.0123	0.0017	4.64521e-13	66.212	T	A	0.300189	487201	0.0627505	0.023232	0.00691226
rs11128749	3	15667215	0	0	0	0	0	0	1	1	1	1	1	1	1	1	1	A	C	0.421	1098860	0.0074	0.0015	8.0838e-07	29.3364	A	C	0.428	1158420	-0.0089	0.0015	2.96845e-09	44.9295	A	C	0.42	1072080	0.0017	0.0015	0.257074	1.5095	A	C	0.365898	487201	0.050223	0.0222717	0.0241325
rs11161570	1	85721911	0	0	1	1	0	0	1	1	1	1	1	1	1	1	1	T	C	0.484	1107940	-0.0045	0.0014	0.00130769	11.2065	T	C	0.485	1132670	0.0073	0.0014	1.84527e-07	30.1536	T	C	0.484	1080990	0.0031	0.0014	0.0268091	5.18885	C	T	0.503401	487201	-0.019781	0.0212509	0.351941
rs11167778	5	141888881	0	0	0	0	1	1	1	1	1	1	1	1	1	1	1	T	C	0.103	1063590	-0.004	0.0024	0.0955807	3.14452	T	C	0.103	1090190	-0.0007	0.0024	0.770541	0.0987091	T	C	0.103	1037310	0.0182	0.0024	3.36788e-14	63.4946	T	C	0.105348	487201	0.0345626	0.0345723	0.317445
rs11169570	12	51211692	0	0	1	0	0	0	1	1	1	1	1	1	1	1	1	G	A	0.371	1106300	0.004	0.0015	0.00766076	8.26133	G	A	0.371	1172860	0.009	0.0014	1.28809e-10	44.3406	G	A	0.37	1090060	0.0087	0.0015	6.63149e-09	38.4659	G	A	0.400464	487201	0.0151419	0.0216538	0.484384
rs11170538	12	53796744	0	0	1	0	0	0	1	1	1	1	1	1	1	1	1	T	C	0.447	917682	-0.0093	0.0017	4.48544e-08	39.2408	T	C	0.435	951731	0.0137	0.0017	7.70322e-16	87.8137	T	C	0.447	900251	-0.0062	0.0017	0.000265259	17.1087	C	T	0.482104	487201	0.0217171	0.0214702	0.311778
rs11171739	12	56470625	0	0	1	0	0	0	1	1	1	1	1	1	1	1	1	C	T	0.424	1106300	-0.0043	0.0015	0.0041482	9.99151	C	T	0.425	1125650	0.0103	0.0015	6.57194e-12	58.3695	C	T	0.425	1078010	0.0025	0.0015	0.0955807	3.29299	T	C	0.565888	487201	-0.0216681	0.0215323	0.314267
rs11172134	12	57645789	0	0	0	0	0	0	1	1	1	1	1	1	1	1	1	A	T	0.196	1105580	-0.024	0.0018	1.48128e-40	200.739	A	T	0.192	1159840	0.0256	0.0018	6.67007e-46	235.889	A	T	0.195	1077340	-0.0127	0.0019	2.32173e-11	54.5559	A	T	0.195554	487201	0.000768331	0.0268324	0.977156
rs11175518	12	40580318	0	0	0	0	1	1	1	1	1	1	1	1	1	1	1	C	T	0.0861	1108930	0.0014	0.0026	0.590258	0.342051	C	T	0.0918	1175490	0.0046	0.0025	0.0657682	4.14753	C	T	0.0861	1092680	0.0187	0.0026	6.37053e-13	60.1355	C	T	0.071369	487201	0.0209326	0.0415993	0.614826
rs111799344	19	7238681	0	0	1	0	0	0	1	1	1	1	1	1	1	1	1	T	C	0.168	1095480	0.0206	0.0019	2.1741e-27	129.973	T	C	0.164	1153200	-0.0164	0.0019	6.05108e-18	85.0558	T	C	0.169	1066340	-0.0004	0.0019	0.833257	0.0479217	T	C	0.190534	487201	-0.00542189	0.0272169	0.842098
rs111919672	17	28583498	0	0	0	0	0	0	1	1	1	1	1	1	1	1	1	G	C	0.0655	964943	0.0009	0.0036	0.802587	0.0956834	G	C	0.0656	1003230	-0.0011	0.0036	0.759943	0.148817	G	C	0.0653	935724	-0.0223	0.0037	1.67003e-09	56.8065	G	C	0.0806451	487201	-0.039322	0.0397234	0.322226
rs112067118	8	64622944	0	0	0	0	0	0	1	1	1	1	1	1	1	1	1	A	AT	0.151	942348	0.0082	0.0022	0.000193563	16.2465	A	AT	0.151	940533	-0.0102	0.0022	3.54592e-06	25.0899	A	AT	0.151	914672	0.0045	0.0022	0.0408101	4.74905	AT	A	0.819399	487201	0.0277676	0.027783	0.317578
rs112125399	11	111623694	0	0	0	0	0	0	1	1	1	1	1	1	1	1	1	A	AAAAC	0.329	916399	0.0081	0.0017	1.89129e-06	26.547	A	AAAAC	0.325	961756	-0.0041	0.0017	0.0158755	7.09336	A	AAAAC	0.329	901235	0.0032	0.0017	0.0597881	4.07462	AAAAC	A	0.667089	487201	-0.0243636	0.0226995	0.283132
rs11217133	11	118928249	0	0	1	0	0	0	1	1	1	1	1	1	1	1	1	A	G	0.345	1099970	0.0064	0.0015	1.98415e-05	20.3628	A	G	0.338	1176060	-0.015	0.0015	1.52397e-23	118.429	A	G	0.344	1084940	-0.0003	0.0015	0.841481	0.0440697	A	G	0.386908	487201	0.0185673	0.0218354	0.39514
rs1121985	16	79363079	0	0	0	0	1	1	1	1	1	1	1	1	1	1	1	A	C	0.425	1093600	-0.0057	0.0015	0.000144696	17.3661	A	C	0.43	1164200	-0.001	0.0014	0.475051	0.57069	A	C	0.425	1065310	-0.0087	0.0015	6.63149e-09	39.4109	C	A	0.611044	487201	-0.00144962	0.0221185	0.947745
rs11226108	11	103870755	0	0	0	0	1	0	1	1	1	1	1	1	1	1	1	C	G	0.181	1108100	0.0091	0.0019	1.67219e-06	27.206	C	G	0.179	1178690	-0.0105	0.0018	5.43309e-09	38.196	C	G	0.181	1091870	-0.0123	0.0019	9.56417e-11	48.977	C	G	0.190441	487201	0.0229576	0.0270643	0.396293
rs11231161	11	62378221	1	0	0	0	0	0	1	1	1	1	1	1	1	1	1	G	A	0.313	1102600	0.0099	0.0016	6.11258e-10	46.4769	G	A	0.306	1178690	-0.0072	0.0015	1.58666e-06	25.9528	G	A	0.312	1087550	0.0016	0.0016	0.317311	1.19526	G	A	0.363367	487201	0.00897046	0.0220656	0.684349
rs1123571	1	2326009	0	0	0	0	1	1	1	1	1	1	1	1	1	1	1	A	G	0.441	1044850	0.0011	0.0015	0.463355	0.623332	A	G	0.442	1069320	0.0013	0.0015	0.386125	0.891416	A	G	0.441	1032670	-0.0107	0.0015	9.79669e-13	58.2953	A	G	0.453789	487201	-0.0106745	0.0214197	0.618239
rs11237204	11	77198233	0	0	1	1	0	0	1	1	1	1	1	1	1	1	1	C	T	0.213	1099390	-0.0038	0.0018	0.0347628	5.32236	C	T	0.213	1175480	-0.0101	0.0018	2.01032e-08	40.2028	C	T	0.212	1084940	-0.0011	0.0019	0.562625	0.438614	C	T	0.2397	487201	0.00968827	0.0248704	0.69687
rs11239551	10	46026107	0	0	1	0	0	0	1	1	1	1	1	1	1	1	1	A	G	0.221	1121240	0.0045	0.0017	0.00811952	7.81782	A	G	0.216	1179520	0.0258	0.0017	5.06301e-52	265.976	A	G	0.221	1092680	0.0096	0.0017	1.63216e-08	34.6743	A	G	0.237512	487201	0.0667315	0.0249497	0.00748102
rs11240358	1	205070573	1	0	0	0	0	0	1	1	1	1	1	1	1	1	1	A	G	0.434	1094880	0.011	0.0015	2.24498e-13	65.0898	A	G	0.447	1154520	-0.0077	0.0015	2.84655e-07	33.8421	A	G	0.433	1067920	0.0064	0.0015	1.98415e-05	21.4787	A	G	0.397657	487201	0.00182609	0.0218224	0.933311
rs11254464	10	17265447	0	0	1	0	0	0	1	1	1	1	1	1	1	1	1	C	T	0.45	1100680	0.0066	0.0014	2.4256e-06	23.7336	C	T	0.458	1134640	0.0126	0.0014	2.25718e-19	89.4391	C	T	0.45	1047880	0.015	0.0015	1.52397e-23	116.72	C	T	0.429935	487201	0.019464	0.0215676	0.36681
rs1126673	4	100045616	1	0	0	0	0	0	1	1	1	1	1	1	1	1	1	C	T	0.277	1066020	-0.0137	0.0016	1.10446e-17	80.1468	C	T	0.277	1092230	0.0104	0.0016	8.032e-11	47.3202	C	T	0.277	1039310	-0.0041	0.0017	0.0158755	6.99782	T	C	0.705092	487201	0.0100966	0.0232846	0.664568
rs1126930	12	49399132	1	0	1	0	0	0	1	1	1	1	1	1	1	1	1	C	G	0.0304	1018460	0.0303	0.0044	5.72366e-12	55.1249	C	G	0.0303	1046460	-0.0332	0.0044	4.50713e-14	67.7854	C	G	0.0302	1004380	0.0096	0.0045	0.0328974	5.42202	C	G	0.0338515	487201	0.0407374	0.058443	0.485775
rs112758337	7	97977268	0	0	0	0	1	0	1	1	1	1	1	1	1	1	1	A	G	0.185	1105440	-0.0091	0.0019	1.67219e-06	27.605	A	G	0.188	1171790	0.0044	0.0019	0.0205698	6.92629	A	G	0.186	1078400	-0.0176	0.002	1.36816e-18	101.161	A	G	0.187008	487201	-0.0324634	0.0272784	0.234017
rs112771035	11	126225876	0	0	1	0	1	0	1	1	1	1	1	1	1	1	1	G	C	0.0668	1105200	0.0126	0.0029	1.39385e-05	21.8762	G	C	0.0686	1175800	-0.0355	0.0027	1.74393e-39	189.387	G	C	0.0666	1088970	0.0583	0.0029	6.884e-90	460.371	G	C	0.0711314	487201	-0.011008	0.0412131	0.789393
rs1128161	17	26721895	0	0	1	0	0	0	1	1	1	1	1	1	1	1	1	G	A	0.422	1108100	0.0103	0.0014	1.87888e-13	57.3516	G	A	0.416	1178690	0.0087	0.0014	5.15586e-10	43.35	G	A	0.422	1079820	-0.0147	0.0015	1.12586e-22	113.842	A	G	0.556626	487201	-0.0173492	0.0214387	0.418375
rs112924314	7	74361240	0	0	1	1	0	0	1	1	1	1	1	1	1	1	1	T	C	0.0578	1012060	0.01	0.0037	0.00687782	11.0233	T	C	0.0573	1062140	-0.0293	0.0037	2.39585e-15	98.5178	T	C	0.0575	970105	-0.0075	0.0038	0.0484177	5.91456	T	C	0.0587652	487201	0.0539477	0.0458293	0.239138
rs1132274	20	17596155	0	0	1	0	0	0	1	1	1	1	1	1	1	1	1	A	C	0.178	1101120	0.0018	0.0019	0.343451	1.044	A	C	0.178	1124490	-0.0156	0.0019	2.20221e-16	80.086	A	C	0.179	1072810	0.0088	0.0019	3.62888e-06	24.4187	A	C	0.157345	487201	-0.0324138	0.0292222	0.267336
rs113251986	6	11842824	0	0	0	0	1	1	1	1	1	1	1	1	1	1	1	A	G	0.0885	1047920	-0.0064	0.0027	0.0177703	6.925	A	G	0.0884	1073650	-0.0039	0.0026	0.133614	2.63196	A	G	0.0885	1022130	-0.0167	0.0027	6.20296e-10	45.9926	A	G	0.0778522	487201	0.056946	0.0404654	0.159346
rs1133400	10	134459388	1	1	0	0	0	0	1	1	1	1	1	1	1	1	1	G	A	0.211	1077020	0.0125	0.0018	3.79953e-12	56.0344	G	A	0.212	1118180	-0.0064	0.0018	0.000377181	15.3027	G	A	0.211	1062960	0.0029	0.0018	0.107156	2.97648	G	A	0.218308	487201	0.00352385	0.0257019	0.890948
rs1134030	8	145051484	0	0	0	0	1	1	1	1	1	1	1	1	1	1	1	T	C	0.328	1084000	0.0046	0.0016	0.00404027	10.1116	T	C	0.324	1137660	-0.0045	0.0015	0.0026998	10.0917	T	C	0.329	1056670	0.0227	0.0016	1.09493e-45	240.457	T	C	0.365395	487201	-0.0572415	0.0221996	0.00992336
rs113439801	12	62838230	1	1	0	0	0	0	1	1	1	1	1	1	1	1	1	T	C	0.139	1108360	-0.0116	0.0021	3.31727e-08	35.6992	T	C	0.135	1174970	0.0037	0.0021	0.0780854	3.75674	T	C	0.138	1092110	0.0002	0.0021	0.924126	0.010393	T	C	0.16476	487201	-0.00823128	0.0287638	0.774749
rs113565903	1	26512556	0	0	0	0	0	0	1	1	1	1	1	1	1	1	1	T	C	0.023	1031400	0.0264	0.0053	6.32134e-07	32.3073	T	C	0.0232	1050690	-0.033	0.0052	2.20764e-10	51.8617	T	C	0.0232	1004520	0.0378	0.0053	9.88666e-13	65.0569	T	C	0.0278304	487201	0.0682739	0.0640442	0.286404
rs1135908	19	808742	1	0	0	0	0	0	1	1	1	1	1	1	1	1	1	T	G	0.148	1036740	0.0149	0.0021	1.29129e-12	58.0493	T	G	0.145	1105130	-0.0087	0.0021	3.43006e-05	20.7407	T	G	0.147	1008360	0.0149	0.0021	1.29129e-12	56.1446	T	G	0.13962	487201	-0.00298915	0.0305224	0.921985
rs113760175	6	22343592	0	0	0	0	1	1	1	1	1	1	1	1	1	1	1	A	G	0.0598	1025070	-0.0128	0.0032	6.33425e-05	18.8857	A	G	0.0599	1047590	-0.0051	0.0032	0.110992	3.06876	A	G	0.0598	998878	-0.021	0.0033	1.97032e-10	49.5363	A	G	0.066417	487201	-0.0456681	0.0426809	0.284624
rs11380614	6	37037818	0	0	0	0	0	0	1	1	1	1	1	1	1	1	1	T	TA	0.431	957101	0.0068	0.0016	2.13771e-05	21.7072	T	TA	0.419	985302	0.0057	0.0016	0.00036734	15.5864	T	TA	0.431	932407	0.0126	0.0016	3.40743e-15	72.6104	TA	T	0.513939	487201	-0.0185961	0.0213583	0.383931
rs113886122	19	50044741	0	0	0	0	0	0	1	1	1	1	1	1	1	1	1	G	C	0.151	1094900	0.0187	0.0021	5.35008e-19	98.1772	G	C	0.148	1164510	0.0078	0.002	9.61927e-05	17.8677	G	C	0.151	1067450	0.0083	0.0021	7.73774e-05	18.8549	G	C	0.16047	487201	-0.00172305	0.029185	0.952921
rs113967141	3	24302811	0	0	1	0	0	0	1	1	1	1	1	1	1	1	1	A	G	0.116	1119970	0.0161	0.0022	2.51353e-13	59.5416	A	G	0.118	1179520	-0.0168	0.0021	1.24419e-15	69.2994	A	G	0.116	1092680	0.0016	0.0022	0.467059	0.573684	A	G	0.106229	487201	-0.0091306	0.0347016	0.79246
rs114040256	2	21778585	1	0	0	0	0	0	1	1	1	1	1	1	1	1	1	G	A	0.00939	951038	-0.072	0.0099	3.52301e-13	91.728	G	A	0.00953	973005	0.0505	0.0097	1.92762e-07	46.847	G	A	0.0094	929389	-0.0697	0.0101	5.16413e-12	84.0926	G	A	0.0118027	487201	0.0335723	0.105015	0.749203
rs11407151	6	130367863	0	0	0	0	0	0	1	1	1	1	1	1	1	1	1	T	TA	0.361	952494	-0.0096	0.0016	1.97318e-09	40.5005	T	TA	0.361	979945	0.0061	0.0016	0.000137568	16.8231	T	TA	0.362	924767	-0.0087	0.0017	3.09371e-07	32.3329	TA	T	0.661282	487201	0.0108425	0.0226673	0.632413
rs114165349	1	27021913	1	0	0	0	1	0	1	1	1	1	1	1	1	1	1	C	G	0.0212	1036310	0.0577	0.0052	1.30959e-28	143.206	C	G	0.0211	1056820	-0.0849	0.0052	6.35075e-60	314.772	C	G	0.0212	1011710	0.0759	0.0053	1.6235e-46	241.937	C	G	0.0222084	487201	-0.0531797	0.0722234	0.461534
rs1151574	14	52470889	1	0	0	0	0	0	1	1	1	1	1	1	1	1	1	G	A	0.135	1091740	0.0116	0.0021	3.31727e-08	34.3106	G	A	0.131	1162690	-0.0113	0.0021	7.40928e-08	33.8029	G	A	0.135	1063750	-0.0031	0.0022	0.158808	2.3875	G	A	0.137383	487201	-0.0202799	0.0309139	0.511816
rs115276619	1	184865132	1	1	0	0	0	0	1	1	1	1	1	1	1	1	1	A	T	0.014	1033970	-0.0489	0.0066	1.27168e-13	68.2635	A	T	0.0137	1087740	0.0217	0.0065	0.000842437	13.8423	A	T	0.0141	1009800	-0.0025	0.0066	0.704845	0.175467	A	T	0.0162478	487201	0.0712373	0.0862513	0.408846
rs115292790	1	109310728	0	0	0	0	0	0	1	1	1	1	1	1	1	1	1	A	G	0.0107	1030880	0.0055	0.0074	0.457334	0.660199	A	G	0.0108	1052310	0.0162	0.0073	0.0264746	5.90083	A	G	0.0108	1007200	-0.0695	0.0075	1.92054e-20	103.96	A	G	0.0167088	487201	0.0113208	0.0822738	0.890557
rs115383270	1	161531340	0	0	0	0	1	1	1	1	1	1	1	1	1	1	1	A	G	0.0685	1000410	0.0076	0.0031	0.0142218	7.37413	A	G	0.0685	1022940	0.0126	0.0031	4.81322e-05	20.7254	A	G	0.0685	973887	0.0168	0.0032	1.52099e-07	35.0788	A	G	0.071817	487201	0.0281547	0.0418425	0.501029
rs11591147	1	55505647	0	0	0	0	1	1	1	1	1	1	1	1	1	1	1	T	G	0.0143	1023670	-0.0119	0.0062	0.0549394	4.08663	T	G	0.0144	1044090	0.0355	0.0062	1.02944e-08	37.351	T	G	0.0144	996750	-0.4321	0.0063	0	5310.74	T	G	0.0166882	487201	0.0289967	0.0821411	0.724081
rs115912456	5	82815158	1	0	1	0	0	0	1	1	1	1	1	1	1	1	1	G	A	0.0384	1055090	-0.0238	0.0038	3.77258e-10	44.1384	G	A	0.0386	1080150	0.0254	0.0038	2.32173e-11	51.7241	G	A	0.0385	1028440	-0.0106	0.0039	0.0065688	8.55527	G	A	0.0400818	487201	-0.0498278	0.0539785	0.355954
rs11601507	11	5701074	0	0	0	0	1	0	1	1	1	1	1	1	1	1	1	A	C	0.0738	1114380	-0.0007	0.0027	0.795435	0.0746483	A	C	0.0737	1137760	-0.0155	0.0027	9.42633e-09	37.323	A	C	0.0736	1086430	0.0413	0.0028	3.07665e-49	252.76	A	C	0.0707388	487201	0.00662159	0.0409078	0.871411
rs11605837	11	68597886	0	0	1	0	0	0	1	1	1	1	1	1	1	1	1	T	G	0.328	1095050	0.0121	0.0015	7.22434e-16	70.6814	T	G	0.324	1171140	-0.0124	0.0015	1.37756e-16	78.8864	T	G	0.327	1080020	-0.0014	0.0016	0.381574	0.931709	T	G	0.316291	487201	0.0229424	0.0229353	0.317162
rs11621792	14	24871926	0	0	0	0	1	1	1	1	1	1	1	1	1	1	1	T	C	0.386	1067660	0.003	0.0016	0.0607927	4.55473	T	C	0.377	1124850	0.0037	0.0015	0.0136377	7.23368	T	C	0.387	1053050	0.0214	0.0016	8.46537e-41	228.861	T	C	0.442394	487201	0.00259468	0.0215953	0.904364
rs11635675	15	63793238	1	0	0	0	0	0	1	1	1	1	1	1	1	1	1	G	T	0.309	1070270	0.0224	0.0016	1.55871e-44	229.376	G	T	0.308	1106920	-0.003	0.0016	0.0607927	4.24665	G	T	0.309	1041870	0.011	0.0016	6.19899e-12	53.8378	G	T	0.334095	487201	-0.00106132	0.022548	0.962458
rs11636087	15	63788267	0	0	0	0	1	0	1	1	1	1	1	1	1	1	1	C	T	0.268	1055130	0.0207	0.0017	4.14849e-34	177.417	C	T	0.269	1078490	-0.0054	0.0017	0.00149079	12.3682	C	T	0.269	1028260	0.0121	0.0017	1.09785e-12	59.2103	C	T	0.287101	487201	0.00691998	0.0237879	0.771125
rs11641335	16	19967822	0	0	1	1	0	0	1	1	1	1	1	1	1	1	1	T	C	0.14	1032190	0.0015	0.0021	0.475051	0.55924	T	C	0.14	1067550	0.0106	0.0021	4.4735e-07	28.8847	T	C	0.141	1005390	0.008	0.0022	0.000276514	15.587	T	C	0.143177	487201	0.00329022	0.0304863	0.914056
rs11644601	16	15172118	0	0	1	0	0	0	1	1	1	1	1	1	1	1	1	C	T	0.262	1048130	-0.0263	0.0017	5.4804e-54	280.433	C	T	0.262	1081750	0.0183	0.0017	5.05226e-27	140.111	C	T	0.262	1019460	0.0101	0.0018	2.01032e-08	40.2177	C	T	0.288981	487201	-0.0226587	0.0235131	0.335216
rs116500366	2	21979516	0	0	1	0	0	0	1	1	1	1	1	1	1	1	1	A	G	0.0255	965661	-0.0121	0.0054	0.0250429	7.02667	A	G	0.0257	984273	0.0188	0.0053	0.000389394	17.4218	A	G	0.0255	938997	-0.0332	0.0054	7.83928e-10	51.4417	A	G	0.028518	487201	0.034762	0.0633375	0.583117
rs11650182	17	46272609	0	0	0	0	0	0	1	1	1	1	1	1	1	1	1	G	A	0.0632	1057260	-0.0234	0.003	6.19072e-15	68.5543	G	A	0.063	1092880	0.0276	0.003	3.5795e-20	98.2967	G	A	0.0633	1030060	0.0187	0.0031	1.61684e-09	42.7166	G	A	0.0673362	487201	-0.0034486	0.0423068	0.935033
rs11656743	17	65980289	1	0	0	0	0	0	1	1	1	1	1	1	1	1	1	G	A	0.285	1094540	0.0226	0.0017	2.5041e-40	227.887	G	A	0.298	1165150	-0.0143	0.0016	3.98074e-19	99.6951	G	A	0.286	1066280	0.0117	0.0017	5.88719e-12	59.6157	A	G	0.782825	487201	-0.0452663	0.026235	0.0844518
rs11657987	17	76387363	0	0	0	0	1	0	1	1	1	1	1	1	1	1	1	T	G	0.472	1091810	-0.0167	0.0014	8.40027e-33	151.791	T	G	0.468	1150100	0.0292	0.0014	1.31284e-96	488.509	T	G	0.472	1064500	0.0176	0.0015	8.60038e-32	164.378	T	G	0.491206	487201	-0.0141994	0.0214885	0.508746
rs11664106	18	2846812	1	0	0	0	0	0	1	1	1	1	1	1	1	1	1	T	A	0.34	984338	-0.0103	0.0018	1.0514e-08	46.8696	T	A	0.334	1030450	0.0096	0.0017	1.63216e-08	42.251	T	A	0.339	958777	0.001	0.0018	0.578515	0.429683	T	A	0.369535	487201	-0.0322577	0.0225884	0.153273
rs11668883	19	17527370	0	0	0	0	1	1	1	1	1	1	1	1	1	1	1	G	A	0.274	1076250	0.0041	0.0018	0.0227398	7.19781	G	A	0.282	1146780	-0.0015	0.0017	0.377586	1.04488	G	A	0.274	1049700	0.012	0.0018	2.61678e-11	60.1408	A	G	0.807272	487201	0.0210218	0.0278683	0.450655
rs11670364	19	53601172	0	0	1	0	0	0	1	1	1	1	1	1	1	1	1	T	C	0.254	1102850	-0.0073	0.0017	1.75389e-05	22.2727	T	C	0.252	1163060	0.0104	0.0016	8.032e-11	47.4262	T	C	0.254	1077110	0.0042	0.0017	0.0134891	7.20051	T	C	0.276211	487201	-0.0102261	0.0238458	0.668038
rs11672003	19	7909765	1	0	0	0	0	0	1	1	1	1	1	1	1	1	1	A	G	0.258	1094240	0.0134	0.0017	3.21273e-15	75.2324	A	G	0.259	1134880	-0.01	0.0017	4.04475e-09	43.5626	A	G	0.257	1066080	0.005	0.0018	0.0054732	10.1785	A	G	0.270129	487201	0.0224062	0.0239485	0.349481
rs116734477	5	52095024	0	0	0	0	1	1	1	1	1	1	1	1	1	1	1	T	C	0.0332	1059440	0.02	0.0041	1.0714e-06	27.2052	T	C	0.0325	1109120	0.0052	0.004	0.193601	1.88603	T	C	0.0333	1035120	-0.0494	0.0041	1.96841e-33	162.659	T	C	0.0400723	487201	0.0580297	0.0539356	0.281969
rs11679703	2	8718961	0	0	0	0	1	1	1	1	1	1	1	1	1	1	1	A	G	0.281	1110220	-0.0015	0.0016	0.348501	1.00938	A	G	0.291	1169770	-0.0035	0.0016	0.028706	5.91299	A	G	0.281	1083060	-0.0098	0.0016	9.06836e-10	42.0326	A	G	0.258354	487201	0.00362655	0.0243526	0.881618
rs116843064	19	8429323	1	0	1	0	0	0	1	1	1	1	1	1	1	1	1	A	G	0.0204	963927	-0.2465	0.0056	0	2346.62	A	G	0.0203	993846	0.2179	0.0056	0	1880.5	A	G	0.0204	937310	0.0206	0.0057	0.000301468	15.8977	A	G	0.0185468	487201	0.00296608	0.0780794	0.969697
rs1168548	14	38848824	1	0	0	0	0	0	1	1	1	1	1	1	1	1	1	A	T	0.354	1093880	-0.007	0.0016	1.21432e-05	24.5155	A	T	0.361	1169960	0.0077	0.0016	1.49054e-06	32.0038	A	T	0.353	1066750	0.0002	0.0016	0.900524	0.0194909	A	T	0.28255	487201	-0.0202491	0.024434	0.407261
rs11688682	2	121347612	0	0	1	0	0	0	1	1	1	1	1	1	1	1	1	C	G	0.224	971410	-0.016	0.0021	2.55554e-14	86.461	C	G	0.22	1016190	0.0177	0.0021	3.49911e-17	109.273	C	G	0.224	946575	0.0046	0.0021	0.0284897	6.96326	C	G	0.265204	487201	-0.0156109	0.0249288	0.531171
rs1169288	12	121416650	0	0	0	0	1	0	1	1	1	1	1	1	1	1	1	C	A	0.321	1105200	0.0025	0.0015	0.0955807	3.01111	C	A	0.32	1136850	0.0129	0.0015	7.97161e-18	82.3384	C	A	0.32	1088970	0.0336	0.0016	6.55856e-98	535.298	C	A	0.314801	487201	-0.066221	0.0230363	0.00404501
rs11694828	2	228565656	0	0	1	1	0	0	1	1	1	1	1	1	1	1	1	A	G	0.402	1043770	0.0014	0.0016	0.381574	0.983598	A	G	0.403	1072490	0.0151	0.0016	3.81779e-21	117.68	A	G	0.402	1019000	0.0004	0.0016	0.802587	0.0783882	A	G	0.454971	487201	0.0291777	0.0221942	0.188627
rs116948922	20	25534854	1	1	0	0	0	0	1	1	1	1	1	1	1	1	1	T	C	0.0242	1011890	-0.0261	0.0052	5.18788e-07	32.5562	T	C	0.0243	1043550	0.0061	0.0051	0.231666	1.8413	T	C	0.0243	986963	-0.0116	0.0053	0.0286202	6.29755	T	C	0.0312878	487201	0.083803	0.0613939	0.172252
rs11703382	22	18481857	0	0	0	0	1	1	1	1	1	1	1	1	1	1	1	T	C	0.251	1087740	-0.0024	0.0017	0.158019	2.35577	T	C	0.245	1146020	0.0033	0.0017	0.0522369	4.61704	T	C	0.251	1059470	0.0124	0.0017	3.00623e-13	61.255	T	C	0.257046	487201	-0.0470061	0.0245919	0.0559469
rs11708067	3	123065778	0	0	1	0	0	0	1	1	1	1	1	1	1	1	1	G	A	0.207	1069100	-0.0002	0.0018	0.911528	0.0140395	G	A	0.206	1103060	-0.0132	0.0018	2.24498e-13	62.8765	G	A	0.207	1043420	-0.011	0.0018	9.89398e-10	41.4509	G	A	0.238633	487201	0.0167476	0.024855	0.500429
rs11711179	3	142159885	0	0	0	0	1	0	1	1	1	1	1	1	1	1	1	A	G	0.121	1119970	-0.0133	0.0022	1.48989e-09	42.1434	A	G	0.121	1179520	-0.0017	0.0021	0.418214	0.725115	A	G	0.121	1092680	-0.0114	0.0022	2.19733e-07	30.2077	A	G	0.129398	487201	-0.0177732	0.0315365	0.573043
rs117139027	8	29024943	0	0	0	0	1	1	1	1	1	1	1	1	1	1	1	A	G	0.0129	820486	0.007	0.0079	0.375577	1.02388	A	G	0.013	833593	0.0008	0.0079	0.919339	0.0136906	A	G	0.0129	799461	-0.0675	0.008	3.24197e-17	92.7759	A	G	0.0170956	487201	-0.0490059	0.0817378	0.548806
rs1171615	10	61469090	1	1	0	0	0	0	1	1	1	1	1	1	1	1	1	C	T	0.212	1048930	-0.0147	0.0018	3.17027e-16	75.7362	C	T	0.213	1077480	0.0054	0.0018	0.0026998	10.5338	C	T	0.213	1023590	-0.0025	0.0018	0.164867	2.14482	T	C	0.772015	487201	0.00458059	0.0253353	0.856526
rs11717397	3	23368583	1	1	0	0	0	0	1	1	1	1	1	1	1	1	1	A	G	0.442	1097860	0.0095	0.0014	1.15514e-11	48.8764	A	G	0.439	1157420	-0.0062	0.0014	9.48593e-06	21.9149	A	G	0.442	1070820	0.0037	0.0015	0.0136377	7.23117	A	G	0.449808	487201	0.0084932	0.0213579	0.690881
rs11719201	3	123068744	0	0	0	0	1	0	1	1	1	1	1	1	1	1	1	T	C	0.211	1082680	-0.0004	0.0018	0.824141	0.0576778	T	C	0.21	1116640	-0.0124	0.0017	3.00623e-13	56.9711	T	C	0.211	1056740	-0.0113	0.0018	3.43446e-10	44.9296	T	C	0.24206	487201	0.01459	0.0247846	0.556081
rs117199990	8	19820916	1	0	0	0	0	0	1	1	1	1	1	1	1	1	1	T	C	0.0959	1119970	-0.1814	0.0024	0	6427.33	T	C	0.0968	1179520	0.1565	0.0023	0	5073.25	T	C	0.0962	1092670	0.0086	0.0024	0.000339237	14.053	T	C	0.0999788	487201	-0.0537267	0.0354097	0.129194
rs117288140	11	116139965	1	1	0	0	0	0	1	1	1	1	1	1	1	1	1	T	C	0.0163	1029700	0.038	0.0068	2.29389e-08	47.6845	T	C	0.0163	1046950	-0.0293	0.0067	1.22475e-05	28.8239	T	C	0.0164	1001660	-0.003	0.0069	0.66372	0.29084	T	C	0.0186319	487201	-0.0512508	0.0780946	0.511653
rs117291242	11	380315	1	0	0	0	0	0	1	1	1	1	1	1	1	1	1	T	C	0.0344	963443	0.0213	0.0045	2.20862e-06	29.0391	T	C	0.0345	980718	-0.0221	0.0044	5.09429e-07	31.9112	T	C	0.0344	936476	0.02	0.0045	8.81193e-06	24.8859	T	C	0.0351159	487201	-0.0566461	0.057314	0.322983
rs11754612	6	35476562	0	0	0	0	0	0	1	1	1	1	1	1	1	1	1	A	T	0.1	1098250	-0.0025	0.0025	0.317311	1.23553	A	T	0.0994	1158170	-0.0199	0.0024	1.11673e-16	82.1215	A	T	0.1	1072440	-0.0168	0.0025	1.81725e-11	54.4861	A	T	0.110993	487201	0.0167951	0.0339636	0.620952
rs11759627	6	39238772	0	0	0	0	1	1	1	1	1	1	1	1	1	1	1	T	C	0.273	1102140	0.0037	0.0016	0.0207501	5.9892	T	C	0.266	1162680	0.0024	0.0016	0.133614	2.61511	T	C	0.273	1074800	0.0075	0.0017	1.02532e-05	23.9986	T	C	0.314355	487201	-0.00605256	0.0229056	0.791596
rs11783088	8	6620392	0	0	1	0	0	0	1	1	1	1	1	1	1	1	1	G	A	0.237	1099280	0.0073	0.0017	1.75389e-05	21.1868	G	A	0.238	1134670	-0.0106	0.0017	4.5093e-10	46.2445	G	A	0.237	1072240	-0.0092	0.0018	3.2027e-07	32.8234	G	A	0.253095	487201	0.0150525	0.0245887	0.540424
rs11789974	9	110488875	1	1	0	0	0	0	1	1	1	1	1	1	1	1	1	A	C	0.0358	1092350	-0.0269	0.0039	5.29495e-12	54.5717	A	C	0.0354	1148940	0.0175	0.0039	7.21723e-06	24.0305	A	C	0.0358	1066700	-0.0046	0.004	0.250144	1.55825	A	C	0.0284959	487201	0.126425	0.0645204	0.0500591
rs11795343	9	32523737	0	0	1	0	0	0	1	1	1	1	1	1	1	1	1	C	T	0.391	1103940	-0.0073	0.0015	1.13496e-06	28.0172	C	T	0.39	1140890	0.0104	0.0015	4.11038e-12	58.716	C	T	0.391	1088970	0.0016	0.0015	0.286122	1.32764	C	T	0.39935	487201	-0.00701159	0.0217981	0.74771
rs11803981	1	224545410	0	0	0	0	0	0	1	1	1	1	1	1	1	1	1	C	T	0.238	1053970	0.0008	0.0018	0.656721	0.244664	C	T	0.239	1078930	-0.0101	0.0017	2.82984e-09	40.0372	C	T	0.238	1028910	-0.0094	0.0018	1.76789e-07	32.9768	C	T	0.219379	487201	-0.0270822	0.0259233	0.296159
rs11845699	14	31735087	0	0	0	0	1	1	1	1	1	1	1	1	1	1	1	T	G	0.071	1107430	-0.0108	0.0031	0.000494218	17.0402	T	G	0.0758	1162590	0.0053	0.0029	0.0676117	4.57556	T	G	0.0713	1080530	-0.0175	0.0032	4.5322e-08	43.8253	T	G	0.0301481	487201	-0.0118815	0.0693245	0.863918
rs11846704	14	35186694	0	0	0	0	1	1	1	1	1	1	1	1	1	1	1	T	C	0.338	1108340	0.0028	0.0016	0.0801183	3.88861	T	C	0.351	1178940	0.0015	0.0016	0.348501	1.20853	T	C	0.338	1080620	-0.0093	0.0016	6.15467e-09	41.8273	T	C	0.28103	487201	0.00167235	0.0239519	0.944336
rs11870735	17	481604	1	0	1	0	0	0	1	1	1	1	1	1	1	1	1	T	C	0.164	1106900	0.0117	0.0019	7.37183e-10	41.5505	T	C	0.16	1177480	-0.0135	0.0019	1.20093e-12	57.6861	T	C	0.164	1078640	-0.0029	0.002	0.147059	2.48744	T	C	0.180046	487201	-0.036682	0.0276196	0.18414
rs11870935	17	45732605	0	0	0	0	1	0	1	1	1	1	1	1	1	1	1	G	A	0.482	1106030	-0.0125	0.0014	4.31545e-19	86.3032	G	A	0.483	1141720	0.0161	0.0014	1.31915e-30	147.82	G	A	0.483	1077730	0.0258	0.0014	7.75027e-76	358.394	A	G	0.515742	487201	0.00083307	0.0212803	0.968773
rs11887443	2	85879041	0	0	0	0	1	1	1	1	1	1	1	1	1	1	1	T	G	0.22	935991	-0.0064	0.002	0.00137428	13.1578	T	G	0.214	963186	0.0008	0.002	0.689157	0.207375	T	G	0.221	921569	-0.0103	0.002	2.60486e-07	33.6649	T	G	0.274648	487201	0.00807607	0.0238312	0.734695
rs11889451	2	23015285	0	0	0	0	1	1	1	1	1	1	1	1	1	1	1	T	C	0.219	1107660	-0.0023	0.0018	0.201328	2.00441	T	C	0.227	1167220	0.0006	0.0018	0.738883	0.147465	T	C	0.219	1080620	-0.0077	0.0018	1.88768e-05	21.9173	T	C	0.15866	487201	0.0559717	0.0299815	0.061919
rs11900786	2	158508271	1	0	0	0	0	0	1	1	1	1	1	1	1	1	1	T	C	0.141	1081080	-0.0133	0.0021	2.3992e-10	46.3256	T	C	0.141	1105730	0.0126	0.0021	1.97318e-09	42.5254	T	C	0.141	1054760	-0.0038	0.0021	0.0703697	3.68947	C	T	0.858536	487201	-0.00673795	0.0307111	0.82634
rs11903847	2	25592918	1	1	0	0	0	0	1	1	1	1	1	1	1	1	1	T	C	0.337	1086460	0.0066	0.0016	3.70735e-05	21.1487	T	C	0.338	1133870	-0.0019	0.0015	0.205275	1.83179	T	C	0.337	1060390	-0.0014	0.0016	0.381574	0.928741	C	T	0.660141	487201	-0.0461245	0.0228744	0.0437559
rs11925192	3	50038664	0	0	1	1	0	0	1	1	1	1	1	1	1	1	1	A	G	0.461	1105030	0.0038	0.0015	0.0112983	7.92982	A	G	0.453	1164580	-0.0223	0.0014	4.01424e-57	287.079	A	G	0.461	1078010	-0.0019	0.0015	0.205275	1.93397	A	G	0.519082	487201	0.0377141	0.0213924	0.0779067
rs1196760	12	105606068	0	0	0	0	1	1	1	1	1	1	1	1	1	1	1	G	C	0.0779	1039580	0.0016	0.0028	0.567709	0.382334	G	C	0.0777	1077850	0.0015	0.0028	0.592156	0.347587	G	C	0.0778	1030700	0.018	0.0028	1.28809e-10	47.9216	C	G	0.910289	487201	-0.0440615	0.0374598	0.239501
rs11992444	8	25464690	0	0	0	0	0	0	1	1	1	1	1	1	1	1	1	G	T	0.49	909897	0.0098	0.0018	5.19673e-08	43.6778	G	T	0.491	915328	-0.0091	0.0018	4.2914e-07	37.8884	G	T	0.491	885407	-0.0021	0.0018	0.243345	1.95169	T	G	0.508424	487201	-0.00189698	0.0212607	0.928903
rs11999532	9	139371405	0	0	0	0	1	0	1	1	1	1	1	1	1	1	1	C	G	0.23	1100860	0.0067	0.0017	8.10829e-05	17.504	C	G	0.227	1160450	0.006	0.0017	0.000416485	14.6612	C	G	0.23	1073880	-0.0151	0.0017	6.54608e-19	86.7346	C	G	0.265694	487201	-0.0105267	0.0240018	0.660966
rs12004367	9	96970677	1	1	0	0	0	0	1	1	1	1	1	1	1	1	1	G	A	0.285	1103940	0.0108	0.0016	1.47845e-11	52.48	G	A	0.286	1139380	-0.0059	0.0016	0.000226468	16.1984	G	A	0.285	1076920	0.0053	0.0017	0.00182301	12.3288	G	A	0.30573	487201	0.036411	0.0231642	0.115981
rs12106385	21	16586682	0	0	0	0	1	1	1	1	1	1	1	1	1	1	1	A	T	0.0362	1036140	-0.0023	0.0046	0.617075	0.382471	A	T	0.0361	1069700	0.0144	0.0045	0.00137428	15.437	A	T	0.0364	1010400	-0.0169	0.0047	0.000323465	20.2443	A	T	0.0228002	487201	0.101548	0.075537	0.178838
rs1211836	14	102622225	0	0	0	0	1	1	1	1	1	1	1	1	0	0	0	C	T	0.25	1093660	0	0.0017	1	0	C	T	0.245	1151950	-0.0061	0.0017	0.000332924	15.8577	C	T	0.25	1065390	-0.0109	0.0018	1.39934e-09	47.4691	T	C	0.783041	487201	-0.0184571	0.0262629	0.48219
rs12121187	1	246892695	0	0	0	0	1	1	1	1	1	1	1	1	1	1	1	A	G	0.106	1107580	-0.0013	0.0023	0.571926	0.35476	A	G	0.106	1167220	-0.0057	0.0023	0.0132025	7.1875	A	G	0.105	1080620	0.0147	0.0023	1.64477e-10	43.8901	A	G	0.0951044	487201	0.0112179	0.0365553	0.758938
rs12133907	1	93850283	1	0	0	0	0	0	1	1	1	1	1	1	1	1	1	C	A	0.424	1103900	-0.0115	0.0015	1.76524e-14	71.3134	C	A	0.423	1159540	0.0252	0.0015	2.44044e-63	359.556	C	A	0.424	1076620	0.0086	0.0015	9.84758e-09	38.8949	A	C	0.594824	487201	-0.0118213	0.0217383	0.586579
rs12137359	1	197129981	0	0	0	0	1	0	1	1	1	1	1	1	1	1	1	T	C	0.202	1102180	-0.0065	0.0019	0.000623793	15.013	T	C	0.215	1161740	0.0099	0.0018	3.79791e-08	38.4354	T	C	0.202	1075180	0.0113	0.0019	2.72488e-09	44.2629	T	C	0.164398	487201	-0.0298226	0.0288172	0.30072
rs12143329	1	202197659	0	0	1	0	0	0	1	1	1	1	1	1	1	1	1	T	C	0.36	1105380	-0.009	0.0015	1.97318e-09	41.2596	T	C	0.356	1165030	0.0116	0.0015	1.04767e-14	71.8861	T	C	0.361	1082870	0.0004	0.0015	0.789726	0.0799344	T	C	0.398135	487201	-0.000139836	0.0219047	0.994906
rs12161427	1	156705822	0	0	1	1	0	0	1	1	1	1	1	1	1	1	1	T	C	0.291	1110920	-0.007	0.0016	1.21432e-05	22.4624	T	C	0.287	1170560	0.0131	0.0015	2.47275e-18	82.2181	T	C	0.291	1084330	-0.0016	0.0016	0.317311	1.14543	T	C	0.329517	487201	0.0164504	0.0225926	0.466532
rs12189754	6	18757805	0	0	0	0	0	0	1	1	1	1	1	1	1	1	1	T	C	0.326	943072	0.0074	0.0017	1.34323e-05	22.6947	T	C	0.319	969005	-0.0033	0.0017	0.0522369	4.58483	T	C	0.325	914084	0.0087	0.0017	3.09371e-07	30.3567	C	T	0.643543	487201	0.0408967	0.0223135	0.0668292
rs12229749	12	63503447	1	0	0	0	0	0	1	1	1	1	1	1	1	1	1	T	C	0.342	1100540	-0.0097	0.0015	1.00188e-10	46.6068	T	C	0.344	1172600	0.0088	0.0015	4.44643e-09	40.9847	T	C	0.341	1089780	-0.0056	0.0016	0.000465258	15.36	T	C	0.337048	487201	0.0443928	0.0226798	0.0503036
rs1229499	7	81573045	1	0	0	0	0	0	1	1	1	1	1	1	1	1	1	T	A	0.289	1093420	0.011	0.0016	6.19899e-12	54.3739	T	A	0.285	1147470	0.0019	0.0016	0.23503	1.68822	T	A	0.289	1067240	0.0079	0.0016	7.91304e-07	27.3731	A	T	0.710723	487201	-0.0064206	0.0236813	0.786294
rs12303671	12	124492610	1	0	0	0	0	0	1	1	1	1	1	1	1	1	1	G	T	0.332	1094340	-0.0223	0.0016	3.74842e-44	241.436	G	T	0.326	1160890	0.0298	0.0015	7.90831e-88	453.21	G	T	0.332	1073830	-0.0073	0.0016	5.05481e-06	25.3826	G	T	0.339157	487201	-0.0173614	0.0225467	0.441287
rs12306780	12	89921860	0	0	0	0	1	1	1	1	1	1	1	1	1	1	1	T	A	0.304	1100800	0.0021	0.0015	0.161513	2.05428	T	A	0.3	1167370	-0.0053	0.0015	0.000410355	13.7725	T	A	0.303	1080250	0.0099	0.0016	6.11258e-10	44.7216	T	A	0.338584	487201	-0.00119435	0.0224598	0.957591
rs12316300	12	109709680	1	0	0	0	0	0	1	1	1	1	1	1	1	1	1	T	G	0.199	1108100	-0.018	0.0018	1.52397e-23	114.468	T	G	0.198	1139740	0.0112	0.0018	4.90162e-10	45.4075	T	G	0.199	1091870	-0.002	0.0018	0.266521	1.39234	T	G	0.191125	487201	0.013188	0.0271252	0.626833
rs1233393	6	29549653	0	0	0	0	0	0	1	1	1	1	1	1	1	1	1	G	C	0.08	931206	-0.0288	0.003	7.99444e-22	113.708	G	C	0.0812	954266	-0.0195	0.003	8.032e-11	54.1464	G	C	0.0806	905173	-0.0082	0.003	0.00626968	9.02053	G	C	0.119849	487201	0.0685686	0.0324224	0.0344424
rs12354765	10	43918823	0	0	0	0	1	1	1	1	1	1	1	1	1	1	1	A	T	0.217	948360	-0.0003	0.0019	0.87454	0.0290046	A	T	0.211	982496	-0.0006	0.0019	0.752162	0.117767	A	T	0.218	922563	-0.0103	0.0019	5.92491e-08	33.3717	A	T	0.254359	487201	-0.0019767	0.0243224	0.935227
rs12366872	12	123804721	0	0	1	0	0	0	1	1	1	1	1	1	1	1	1	C	G	0.116	1108100	-0.0034	0.0022	0.122236	2.6271	C	G	0.12	1174650	0.0427	0.0021	6.52179e-92	452.506	C	G	0.116	1091870	0.0168	0.0023	2.78615e-13	63.2054	C	G	0.0952551	487201	0.0215698	0.0362853	0.55221
rs12369179	12	122963550	0	0	1	0	0	0	1	1	1	1	1	1	1	1	1	T	C	0.0724	1028760	0.016	0.0028	1.10166e-08	35.3751	T	C	0.0723	1060240	-0.0303	0.0028	2.72496e-27	130.592	T	C	0.0722	1014500	-0.0056	0.0029	0.0534788	4.26236	T	C	0.0870773	487201	0.00100445	0.0375834	0.978678
rs12406245	1	93860625	0	0	1	0	0	0	1	1	1	1	1	1	1	1	1	G	A	0.398	1103900	-0.0108	0.0015	6.02126e-13	61.7036	G	A	0.398	1163400	0.0268	0.0015	2.14431e-71	400.55	G	A	0.398	1076620	0.0081	0.0015	6.66409e-08	33.8497	A	G	0.623137	487201	-0.0106492	0.0220223	0.628695
rs12428841	13	58391491	0	0	1	0	0	0	1	1	1	1	1	1	1	1	1	C	T	0.25	1103440	0.0078	0.0017	4.47009e-06	25.1755	C	T	0.251	1144610	-0.0091	0.0016	1.28913e-08	35.6401	C	T	0.25	1080620	0.0028	0.0017	0.099546	3.17703	C	T	0.269608	487201	0.0366243	0.0239224	0.125779
rs12444713	16	31378235	0	0	0	0	0	0	1	1	1	1	1	1	1	1	1	G	A	0.354	1083620	-0.0038	0.0016	0.017549	7.15669	G	A	0.368	1154170	0.0099	0.0015	4.11158e-11	52.6204	G	A	0.354	1055950	-0.0001	0.0016	0.950165	0.00482957	G	A	0.345814	487201	-0.0196892	0.0229867	0.391695
rs12445804	16	11706100	0	0	0	0	1	0	1	1	1	1	1	1	1	1	1	A	G	0.105	1081180	0.012	0.0026	3.92368e-06	29.2627	A	G	0.11	1135400	0.0043	0.0025	0.0854324	4.11054	A	G	0.105	1053760	0.0258	0.0026	3.3041e-23	131.849	A	G	0.0771329	487201	-0.0154162	0.0407598	0.705267
rs12450155	17	65140921	0	0	0	0	1	1	1	1	1	1	1	1	1	1	1	A	C	0.481	1095660	-0.0062	0.0015	3.5754e-05	21.0285	A	C	0.481	1131350	0.0039	0.0014	0.00534099	8.59154	A	C	0.481	1067400	-0.013	0.0015	4.44955e-18	90.0725	C	A	0.469825	487201	-0.00483142	0.0213638	0.821085
rs12450500	17	76395750	1	0	0	0	0	0	1	1	1	1	1	1	1	1	1	C	T	0.397	1108100	0.0191	0.0014	2.22663e-42	193.579	C	T	0.399	1178690	-0.0296	0.0014	3.21042e-99	495.498	C	T	0.397	1079820	-0.0152	0.0015	3.93018e-24	119.46	T	C	0.603111	487201	-0.0429935	0.0217131	0.0476961
rs12454507	18	77825981	0	0	0	0	1	1	1	1	1	1	1	1	1	1	1	G	A	0.352	978088	0.007	0.0016	1.21432e-05	21.864	G	A	0.363	1036820	-0.0054	0.0016	0.000738157	13.9821	G	A	0.351	955708	0.0095	0.0016	2.89401e-09	39.2981	G	A	0.289652	487201	-0.0133068	0.0236515	0.573695
rs12454712	18	60845884	1	0	1	0	0	0	1	1	1	1	1	1	1	1	1	C	T	0.382	1047360	-0.0157	0.0016	9.9473e-23	121.906	C	T	0.382	1079820	0.013	0.0015	4.44955e-18	86.1695	C	T	0.382	1018130	0.0024	0.0016	0.133614	2.7689	C	T	0.377839	487201	0.0107023	0.0219246	0.625452
rs12468394	2	43561161	0	0	0	0	1	0	1	1	1	1	1	1	1	1	1	A	C	0.482	1095220	0.007	0.0015	3.06125e-06	26.7987	A	C	0.478	1154790	-0.0029	0.0014	0.0383188	4.8465	A	C	0.482	1068200	0.0146	0.0015	2.17351e-22	113.713	A	C	0.500187	487201	-0.0358201	0.021373	0.0937469
rs12481365	20	34131396	1	0	0	0	0	0	1	1	1	1	1	1	1	1	1	T	C	0.147	1108100	-0.0163	0.002	3.63924e-16	73.8378	T	C	0.146	1178690	-0.0096	0.0019	4.35764e-07	27.0889	T	C	0.147	1079820	-0.0264	0.002	8.77351e-40	188.769	T	C	0.144143	487201	0.00816645	0.0304191	0.788341
rs12486424	3	66874481	0	0	1	0	0	0	1	1	1	1	1	1	1	1	1	C	A	0.35	1104770	0.011	0.0015	2.24498e-13	60.8264	C	A	0.355	1164320	-0.0078	0.0015	1.99289e-07	32.4408	C	A	0.35	1077730	0.0007	0.0016	0.661749	0.24028	C	A	0.291501	487201	-0.0213757	0.0238144	0.3694
rs12489933	3	127281890	0	0	0	0	1	1	1	1	1	1	1	1	1	1	1	A	G	0.125	1107660	0.0018	0.0022	0.413253	0.785053	A	G	0.125	1132310	0.0018	0.0022	0.413253	0.802524	A	G	0.125	1080620	0.013	0.0022	3.44001e-09	39.9506	A	G	0.108831	487201	0.0167707	0.0341718	0.623586
rs1250259	2	216300482	0	0	0	0	1	1	1	1	1	1	1	1	1	1	1	T	A	0.242	1106830	-0.0049	0.0017	0.00394717	9.74969	T	A	0.238	1166380	0.0022	0.0017	0.195625	2.04761	T	A	0.242	1079820	-0.0168	0.0017	4.96531e-23	111.822	A	T	0.737378	487201	0.0199146	0.0242067	0.410684
rs12523418	5	141707225	1	0	0	0	0	0	1	1	1	1	1	1	1	1	1	G	A	0.327	1098550	-0.0095	0.0016	2.89401e-09	43.6392	G	A	0.336	1158100	0.0102	0.0015	1.04619e-11	53.7654	G	A	0.328	1071540	0.0033	0.0016	0.0391602	5.14411	G	A	0.309312	487201	-0.017416	0.0232819	0.454431
rs12533197	7	36192606	0	0	1	1	0	0	1	1	1	1	1	1	1	1	1	G	T	0.423	1099020	0.004	0.0015	0.00766076	8.5837	G	T	0.417	1149860	-0.0161	0.0014	1.31915e-30	144.939	G	T	0.423	1068790	0.0051	0.0015	0.000673859	13.5701	G	T	0.435607	487201	-0.0194847	0.0215628	0.366193
rs12533280	7	36171953	0	0	0	0	1	0	1	1	1	1	1	1	1	1	1	T	C	0.2	1106830	0.0064	0.0018	0.000377181	14.5076	T	C	0.201	1160880	-0.0101	0.0017	2.82984e-09	38.0379	T	C	0.199	1079820	0.0151	0.0018	4.90758e-17	78.4967	T	C	0.186286	487201	0.0112931	0.0273448	0.679613
rs12562207	1	16508059	1	0	0	0	0	0	1	1	1	1	1	1	1	1	1	G	A	0.375	1109590	-0.0079	0.0015	1.38923e-07	32.4616	G	A	0.367	1169140	0.0024	0.0015	0.109599	3.12888	G	A	0.374	1082330	-0.0099	0.0015	4.11158e-11	49.6735	A	G	0.617567	487201	0.0273844	0.0218868	0.210866
rs12575459	11	58162382	0	0	1	1	0	0	1	1	1	1	1	1	1	1	1	A	G	0.0688	1108930	-0.0091	0.0029	0.00170145	11.7666	A	G	0.0693	1179520	0.0196	0.0028	2.55963e-12	58.4536	A	G	0.0685	1092680	-0.0024	0.0029	0.407905	0.80319	A	G	0.076993	487201	-0.0699581	0.0400032	0.0803231
rs12575636	11	95311260	0	0	1	1	0	0	1	1	1	1	1	1	1	1	1	G	T	0.174	1108930	-0.0041	0.0019	0.030936	5.35837	G	T	0.174	1144610	-0.0099	0.0018	3.79791e-08	32.2477	G	T	0.174	1092680	-0.0064	0.0019	0.000756	12.8652	G	T	0.187842	487201	0.0449339	0.0272563	0.0992364
rs12586249	14	81701004	0	0	1	1	0	0	1	1	1	1	1	1	1	1	1	C	T	0.239	1100850	-0.0045	0.0017	0.00811952	8.10902	C	T	0.241	1158790	0.0119	0.0017	2.55963e-12	60.0357	C	T	0.239	1072580	0.0053	0.0017	0.00182301	10.9597	C	T	0.228842	487201	0.00957319	0.0253605	0.705814
rs12600110	16	962154	1	0	0	0	0	0	1	1	1	1	1	1	1	1	1	C	T	0.422	1091760	-0.0118	0.0015	3.64215e-15	74.1635	C	T	0.422	1162350	0.0102	0.0015	1.04619e-11	58.9969	C	T	0.423	1063520	-0.0032	0.0015	0.0328974	5.3161	C	T	0.38979	487201	-0.0220945	0.0219646	0.314458
rs1260326	2	27730940	1	0	1	0	1	0	1	1	1	1	1	1	1	1	1	T	C	0.373	1114440	0.1122	0.0015	0	6601.05	T	C	0.373	1139090	-0.0042	0.0015	0.00511026	9.39866	T	C	0.372	1087170	0.0224	0.0015	2.00013e-50	254.934	C	T	0.612009	487201	0.0769034	0.0218479	0.000431629
rs12614487	2	158434569	0	0	0	0	1	1	1	1	1	1	1	1	1	1	1	T	C	0.0984	1109070	-0.0024	0.0024	0.317311	1.1335	T	C	0.102	1168620	-0.0054	0.0023	0.0188833	6.24265	T	C	0.0981	1082630	-0.029	0.0024	1.29367e-33	161.138	T	C	0.0785037	487201	0.0412878	0.0397657	0.29914
rs12624640	20	32952125	0	0	1	0	0	0	1	1	1	1	1	1	1	1	1	A	G	0.375	1092760	0.0101	0.0015	1.6582e-11	52.2551	A	G	0.37	1163370	-0.0173	0.0015	8.96058e-31	162.346	A	G	0.375	1064500	-0.0026	0.0016	0.104163	3.37314	A	G	0.417372	487201	0.033011	0.0216454	0.127239
rs1262925	6	16810627	0	0	1	1	0	0	1	1	1	1	1	1	1	1	1	T	G	0.353	1108750	-0.0052	0.0016	0.00115405	13.6947	T	G	0.367	1168300	0.0114	0.0015	2.96131e-14	70.5488	T	G	0.352	1081480	-0.0005	0.0016	0.754661	0.12334	T	G	0.306857	487201	-0.02589	0.0233025	0.266551
rs12633551	3	12360494	0	0	1	0	0	0	1	1	1	1	1	1	1	1	1	T	C	0.0444	1106270	0.0348	0.0036	4.17764e-22	113.698	T	C	0.0496	1162590	-0.0455	0.0033	3.01495e-43	226.961	T	C	0.0444	1080040	-0.0181	0.0036	4.96196e-07	30.026	T	C	0.0275181	487201	0.0902888	0.0662827	0.173142
rs1264347	6	30798697	0	0	0	0	0	0	1	1	1	1	1	1	1	1	1	T	C	0.0925	1030970	-0.0316	0.0027	1.2201e-31	172.866	T	C	0.0929	1089440	-0.0178	0.0027	4.32211e-11	58.179	T	C	0.093	1003800	-0.0151	0.0027	2.23704e-08	38.6133	T	C	0.142482	487201	0.106246	0.030458	0.000486113
rs1264377	6	30764907	0	0	0	0	0	0	1	1	1	1	1	1	1	1	1	A	G	0.133	1017080	-0.0146	0.0022	3.21516e-11	50.0014	A	G	0.134	1037920	-0.0166	0.0023	5.29943e-13	66.3834	A	G	0.133	990469	-0.0045	0.0023	0.0504037	4.6256	A	G	0.177994	487201	0.113339	0.0276544	4.16014e-05
rs12650112	4	99788480	0	0	1	1	0	0	1	1	1	1	1	1	1	1	1	T	C	0.409	1098860	-0.0017	0.0015	0.257074	1.53526	T	C	0.416	1158420	0.0071	0.0014	3.9484e-07	28.3745	T	C	0.409	1072080	0.0029	0.0015	0.0531951	4.35878	T	C	0.360539	487201	0.0232453	0.0224438	0.300335
rs12662589	6	53509035	0	0	0	0	1	0	1	1	1	1	1	1	1	1	1	C	G	0.24	1119970	0.0076	0.0017	7.80048e-06	23.5992	C	G	0.237	1179520	-0.0059	0.0016	0.000226468	14.8497	C	G	0.24	1092680	0.0122	0.0017	7.1534e-13	59.3322	C	G	0.261481	487201	-0.0535698	0.0241875	0.0267758
rs12680202	8	12617942	0	0	1	0	0	0	1	1	1	1	1	1	1	1	1	A	T	0.303	1062540	0.0079	0.0017	3.36701e-06	28.0102	A	T	0.303	1073470	-0.0088	0.0017	2.26123e-07	35.1135	A	T	0.302	1012950	-0.0009	0.0018	0.617075	0.345911	A	T	0.315967	487201	0.00578184	0.0234677	0.805392
rs12712955	2	46166321	0	0	0	0	0	0	1	1	1	1	1	1	1	1	1	G	A	0.459	1119970	-0.0023	0.0014	0.100412	2.9424	G	A	0.46	1144610	-0.002	0.0014	0.153127	2.27457	G	A	0.459	1092680	-0.0125	0.0015	7.85975e-17	84.7981	G	A	0.500714	487201	-0.00813227	0.0212968	0.70257
rs12740374	1	109817590	0	0	1	0	1	0	1	1	1	1	1	1	1	1	1	T	G	0.211	1101560	-0.0113	0.0017	2.99008e-11	46.8352	T	G	0.211	1126280	0.036	0.0017	1.57392e-99	486.214	T	G	0.211	1074750	-0.1542	0.0018	0	8576.63	T	G	0.221728	487201	-0.0417798	0.0255224	0.101633
rs12743272	1	155033334	0	0	0	0	0	0	1	1	1	1	1	1	1	1	1	A	G	0.118	1093810	0.0153	0.0022	3.53701e-12	53.2998	A	G	0.115	1153480	-0.0039	0.0022	0.0762739	3.57117	A	G	0.117	1067640	0.0001	0.0023	0.96532	0.00220597	A	G	0.132878	487201	0.0112992	0.0312957	0.718065
rs12750321	1	154251626	1	1	0	0	0	0	1	1	1	1	1	1	1	1	1	G	A	0.275	1099580	-0.0122	0.0016	2.44034e-14	65.2638	G	A	0.281	1159140	0.0057	0.0016	0.00036734	15.2179	G	A	0.276	1072580	-0.0032	0.0017	0.0597881	4.38943	G	A	0.289007	487201	0.00198618	0.02349	0.932616
rs1275979	2	26923568	0	0	0	0	1	0	1	1	1	1	1	1	1	1	1	T	C	0.453	1092330	-0.01	0.0015	2.61678e-11	54.1365	T	C	0.463	1151890	-0.0001	0.0015	0.946847	0.0057279	T	C	0.454	1065310	-0.0081	0.0015	6.66409e-08	34.6528	C	T	0.60403	487201	-0.0170191	0.0219141	0.43738
rs12772930	10	120493295	1	1	0	0	0	0	1	1	1	1	1	1	1	1	1	A	G	0.308	1099970	0.0104	0.0016	8.032e-11	50.717	A	G	0.302	1166420	-0.0017	0.0016	0.288009	1.42117	A	G	0.307	1079450	0.0033	0.0016	0.0391602	5.00188	A	G	0.346582	487201	0.0470121	0.0222948	0.0349742
rs12794995	11	67372946	0	0	0	0	0	0	1	1	1	1	1	1	1	1	1	A	G	0.22	1095820	-0.0073	0.0017	1.75389e-05	20.0419	A	G	0.217	1171900	0.0121	0.0017	1.09785e-12	58.3087	A	G	0.22	1085110	-0.0004	0.0018	0.824141	0.0595855	A	G	0.260857	487201	-0.0238796	0.0241864	0.323488
rs12814794	12	26440698	0	0	1	0	0	0	1	1	1	1	1	1	1	1	1	G	A	0.31	1100800	0.0151	0.0016	3.81779e-21	107.385	G	A	0.319	1160560	-0.0116	0.0016	4.16772e-13	67.8541	G	A	0.309	1073700	-0.0017	0.0016	0.288009	1.3251	A	G	0.747636	487201	0.00621918	0.0247186	0.801351
rs1281951	6	153462557	0	0	1	0	0	0	1	1	1	1	1	1	1	1	1	G	A	0.373	1107660	-0.0094	0.0015	3.68859e-10	45.781	G	A	0.365	1167220	0.0133	0.0015	7.53681e-19	95.7166	G	A	0.373	1080620	0.0009	0.0015	0.548506	0.409415	G	A	0.41242	487201	0.00265238	0.0216265	0.902388
rs12878001	14	64239629	1	0	0	0	0	0	1	1	1	1	1	1	1	1	1	G	T	0.177	1094340	0.0172	0.0019	1.39564e-19	94.3298	G	T	0.175	1170420	-0.006	0.0019	0.00158913	12.1666	G	T	0.177	1067270	0.013	0.0019	7.80377e-12	52.5514	G	T	0.165425	487201	-0.0324369	0.0289303	0.262198
rs12891399	14	104293533	1	1	0	0	0	0	1	1	1	1	1	1	1	1	1	C	T	0.319	1099970	0.0109	0.0015	3.68467e-13	56.7836	C	T	0.318	1176060	-0.0027	0.0015	0.0718606	3.71877	C	T	0.319	1072890	0.0034	0.0016	0.0335866	5.38868	C	T	0.331229	487201	0.0555881	0.0226229	0.0140042
rs12916	5	74656539	0	0	0	0	1	0	1	1	1	1	1	1	1	1	1	C	T	0.404	1119970	0.0058	0.0014	3.43006e-05	18.1437	C	T	0.404	1144610	0.0039	0.0014	0.00534099	8.38391	C	T	0.405	1092680	0.0697	0.0015	0	2564.35	C	T	0.401191	487201	0.0200269	0.0216834	0.355693
rs12917376	15	75116167	0	0	0	0	1	1	1	1	1	1	1	1	1	1	1	T	C	0.474	1091570	-0.0035	0.0015	0.0196307	6.66782	T	C	0.468	1149870	0.0007	0.0015	0.640738	0.280564	T	C	0.475	1063280	0.0114	0.0016	1.04081e-12	68.9235	T	C	0.57203	487201	-0.0215199	0.0219743	0.327421
rs1292066	17	57932314	0	0	0	0	0	0	1	1	1	1	1	1	1	1	1	A	T	0.246	1089620	0.0141	0.0017	1.09394e-16	80.3676	A	T	0.252	1165710	-0.0102	0.0016	1.82963e-10	45.7235	A	T	0.249	1071390	-0.0083	0.0017	1.04827e-06	27.6047	A	T	0.221163	487201	0.0220085	0.0257089	0.391962
rs1292071	17	57926911	0	0	0	0	1	1	1	1	1	1	1	1	1	1	1	C	T	0.498	1090000	0.0052	0.0015	0.000526955	14.7367	T	C	0.5	1166090	0.003	0.0014	0.0321246	5.24742	C	T	0.498	1063150	-0.0118	0.0015	3.64215e-15	74.0203	C	T	0.457454	487201	-0.00867113	0.0213829	0.685098
rs1292072	17	57925649	1	0	0	0	0	0	1	1	1	1	1	1	1	1	1	G	A	0.223	1108110	0.0152	0.0017	3.85049e-19	88.7278	G	A	0.23	1178710	-0.0094	0.0017	3.21306e-08	36.8913	G	A	0.224	1079810	-0.0095	0.0018	1.3076e-07	33.8803	G	A	0.214418	487201	0.0204273	0.0259059	0.430393
rs12921195	16	4677604	0	0	0	0	0	0	1	1	1	1	1	1	1	1	1	A	C	0.133	952124	0.0164	0.0025	5.38078e-11	59.062	A	C	0.134	968738	-0.0129	0.0024	7.65827e-08	37.4157	A	C	0.133	927846	0.0026	0.0025	0.29834	1.44652	A	C	0.140805	487201	-0.0211131	0.0317016	0.505414
rs12924311	16	57551366	0	0	1	1	0	0	1	1	1	1	1	1	1	1	1	T	C	0.0307	1030020	0.0119	0.0044	0.00683979	8.68098	T	C	0.0305	1062160	-0.0546	0.0044	2.33286e-35	187.296	T	C	0.0307	1003860	0.0065	0.0045	0.148614	2.52422	T	C	0.0292651	487201	-0.011999	0.0636233	0.850411
rs12926107	16	88004092	0	0	1	0	0	0	1	1	1	1	1	1	1	1	1	G	A	0.352	1095660	0.009	0.0016	1.85508e-08	40.4878	G	A	0.353	1131350	-0.0124	0.0016	9.18925e-15	79.4656	G	A	0.353	1067400	-0.0066	0.0017	0.000103451	21.2389	G	A	0.438074	487201	0.0114424	0.021651	0.597158
rs12928099	16	15150505	1	0	0	0	0	0	1	1	1	1	1	1	1	1	1	A	C	0.257	1069770	-0.0261	0.0017	3.38486e-53	278.378	A	C	0.257	1104940	0.0179	0.0017	6.32284e-26	135.223	A	C	0.257	1041090	0.0099	0.0017	5.76177e-09	38.9696	A	C	0.286995	487201	-0.0237908	0.0235395	0.312171
rs12931143	16	88006065	0	0	0	0	0	0	1	1	1	1	1	1	1	1	1	C	T	0.398	1065190	0.0089	0.0016	2.65937e-08	40.4327	C	T	0.399	1106360	-0.0127	0.0016	2.06297e-15	85.5882	C	T	0.398	1038610	-0.0065	0.0016	4.85499e-05	21.0279	C	T	0.479021	487201	0.0141958	0.0214695	0.508479
rs12940636	17	53400110	0	0	1	1	0	0	1	1	1	1	1	1	1	1	1	C	T	0.322	1096650	-0.004	0.0015	0.00766076	7.66136	C	T	0.323	1167250	0.0102	0.0015	1.04619e-11	53.1134	C	T	0.322	1069190	0.001	0.0016	0.531971	0.466842	C	T	0.340503	487201	-0.0154018	0.0225454	0.494515
rs12943633	17	37970365	0	0	0	0	1	1	1	1	1	1	1	1	1	1	1	T	C	0.0962	1031040	-0.0065	0.0025	0.00932238	7.57499	T	C	0.0962	1054010	-0.0017	0.0025	0.496504	0.529687	T	C	0.0965	1004150	-0.0136	0.0026	1.68806e-07	32.3873	T	C	0.0797695	487201	0.0301529	0.0396539	0.447013
rs12962548	18	42599167	1	0	0	0	0	0	1	1	1	1	1	1	1	1	1	A	G	0.344	1108100	0.0087	0.0015	6.63149e-09	37.855	A	G	0.35	1178690	-0.0076	0.0014	5.68069e-08	30.9777	A	G	0.345	1079820	-0.0017	0.0015	0.257074	1.41039	A	G	0.305211	487201	0.0230303	0.023137	0.319546
rs12968116	18	55322502	0	0	0	0	1	0	1	1	1	1	1	1	1	1	1	T	C	0.109	1053340	0.0111	0.0023	1.39242e-06	25.2092	T	C	0.109	1090050	0.0008	0.0023	0.727971	0.135506	T	C	0.11	1026400	0.0119	0.0024	7.11005e-07	28.46	T	C	0.11922	487201	-0.0616338	0.0326884	0.0593627
rs12975319	19	3414088	0	0	1	1	0	0	1	1	1	1	1	1	1	1	1	A	G	0.323	1078810	0.0055	0.0016	0.000587111	14.2724	A	G	0.322	1101730	-0.0145	0.0016	1.27494e-19	101.15	A	G	0.323	1047450	0.0012	0.0016	0.453255	0.659654	A	G	0.303122	487201	0.0155786	0.0232928	0.503613
rs12981222	19	56154339	0	0	1	0	0	0	1	1	1	1	1	1	1	1	1	T	C	0.144	1102140	0.0142	0.002	1.24757e-12	54.7899	T	C	0.144	1137820	-0.0138	0.002	5.20025e-12	53.4217	T	C	0.144	1069550	0.0042	0.0021	0.0455003	4.65122	T	C	0.145804	487201	0.0461507	0.0301227	0.1255
rs12985	9	32450187	1	0	0	0	0	0	1	1	1	1	1	1	1	1	1	C	T	0.39	1097030	-0.0088	0.0015	4.44643e-09	40.4225	C	T	0.389	1133980	0.0073	0.0015	1.13496e-06	28.7265	C	T	0.39	1082060	-0.0025	0.0015	0.0955807	3.21778	C	T	0.370848	487201	0.0104502	0.0221708	0.637392
rs13054837	22	30575749	0	0	0	0	1	1	1	1	1	1	1	1	1	1	1	C	T	0.0663	1106330	0.0051	0.003	0.0891309	3.56268	C	T	0.0669	1173790	0.0099	0.0029	0.000640652	14.3631	C	T	0.0663	1079750	0.0253	0.0031	3.31464e-16	85.5754	C	T	0.0353718	487201	0.0903898	0.06259	0.148694
rs13066793	3	87037543	1	0	1	0	0	0	1	1	1	1	1	1	1	1	1	G	A	0.0881	1043300	-0.0159	0.0027	3.88801e-09	42.3812	G	A	0.0885	1066060	0.0165	0.0027	9.89398e-10	46.8272	G	A	0.0882	1017440	0.0047	0.0028	0.0932356	3.61496	G	A	0.0882459	487201	0.0479547	0.0372915	0.198464
rs13076933	3	12327431	0	0	0	0	1	0	1	1	1	1	1	1	1	1	1	G	T	0.216	1119740	-0.0048	0.0018	0.00766076	8.7378	G	T	0.217	1144420	-0.013	0.0018	5.11448e-13	65.7276	G	T	0.216	1092440	-0.0249	0.0018	1.60411e-43	229.449	G	T	0.251291	487201	-0.0223986	0.0246086	0.362719
rs13101828	4	965720	0	0	1	0	0	0	1	1	1	1	1	1	1	1	1	G	A	0.451	1075870	-0.0116	0.0015	1.04767e-14	71.694	G	A	0.451	1135420	0.0129	0.0014	3.13358e-20	93.5729	G	A	0.45	1050040	-0.0048	0.0015	0.00137428	11.9756	G	A	0.450086	487201	-0.00484721	0.0214016	0.820822
rs13107325	4	103188709	1	0	1	0	1	0	1	1	1	1	1	1	1	1	1	T	C	0.0541	1020270	0.0394	0.0032	7.75822e-35	162.124	T	C	0.0542	1058120	-0.0799	0.0032	1.3363e-137	693.012	T	C	0.054	1006660	-0.0228	0.0032	1.04081e-12	53.4675	T	C	0.0716891	487201	0.0268039	0.0410034	0.513307
rs13108218	4	3443931	1	0	0	0	1	0	1	1	1	1	1	1	1	1	1	A	G	0.406	1079670	0.0284	0.0015	6.06034e-80	420.183	A	G	0.409	1141610	-0.0033	0.0015	0.0278069	6.01019	A	G	0.405	1055790	0.0166	0.0015	1.82047e-28	140.234	G	A	0.610975	487201	-0.0187429	0.0220293	0.394869
rs13108763	4	157697086	1	0	0	0	0	0	1	1	1	1	1	1	1	1	1	G	A	0.37	1107660	-0.0155	0.0015	4.97993e-25	124.077	G	A	0.368	1179520	0.0168	0.0015	4.07734e-29	154.873	G	A	0.371	1092680	0.0009	0.0015	0.548506	0.413078	G	A	0.335055	487201	-0.0544467	0.022836	0.0171142
rs13173241	5	55861359	1	0	0	0	1	0	1	1	1	1	1	1	1	1	1	A	G	0.188	1119970	0.034	0.0018	1.40778e-79	395.422	A	G	0.186	1179520	-0.0257	0.0018	3.01049e-46	235.953	A	G	0.188	1092680	0.0122	0.0018	1.22038e-11	49.6564	A	G	0.205703	487201	0.045799	0.0262368	0.0808798
rs13179861	5	139527721	0	0	0	0	1	1	1	1	1	1	1	1	1	1	1	A	G	0.186	1107660	-0.0018	0.0018	0.317311	1.08672	A	G	0.188	1167220	-0.0064	0.0018	0.000377181	14.5969	A	G	0.186	1080620	-0.0097	0.0019	3.30334e-07	30.789	A	G	0.172631	487201	0.0425067	0.0282232	0.132044
rs13191362	6	163033350	0	0	1	0	0	0	1	1	1	1	1	1	1	1	1	G	A	0.107	1082560	-0.0116	0.0023	4.57145e-07	27.8384	G	A	0.105	1133520	0.0133	0.0023	7.3551e-09	37.6867	G	A	0.108	1044310	0.0043	0.0024	0.0731864	3.72037	G	A	0.121567	487201	-0.0466938	0.0325173	0.151012
rs13194714	6	116394819	0	0	0	0	1	0	1	1	1	1	1	1	1	1	1	A	T	0.366	1119930	-0.004	0.0015	0.00766076	8.31598	A	T	0.358	1179520	-0.013	0.0015	4.44955e-18	91.6375	A	T	0.365	1080580	-0.0159	0.0015	2.9798e-26	126.648	A	T	0.415265	487201	0.038932	0.021576	0.0711672
rs13201681	6	28394680	0	0	0	0	0	0	1	1	1	1	1	1	1	1	1	T	C	0.0741	1005990	-0.0244	0.003	4.17644e-16	82.1902	T	C	0.075	1030290	-0.0217	0.003	4.71281e-13	67.3193	T	C	0.0746	980267	-0.0046	0.003	0.125194	2.86391	T	C	0.108875	487201	0.115133	0.0338744	0.000676745
rs1321505	6	28052823	0	0	0	0	0	0	1	1	1	1	1	1	1	1	1	C	A	0.12	1119140	-0.0115	0.0022	1.72029e-07	31.2597	C	A	0.121	1178690	-0.0137	0.0022	4.74625e-10	47.061	C	A	0.12	1091870	0.0004	0.0022	0.855725	0.0368964	C	A	0.147273	487201	0.109345	0.0298552	0.000249768
rs1321940	20	12959885	0	0	0	0	1	0	1	1	1	1	1	1	1	1	1	A	G	0.369	1103440	0.0076	0.0015	4.04842e-07	29.6806	A	G	0.37	1179520	-0.008	0.0014	1.10166e-08	35.1941	A	G	0.369	1076310	-0.013	0.0015	4.44955e-18	84.7117	G	A	0.61591	487201	-0.0499099	0.0218996	0.0226654
rs132644	22	36545826	0	0	0	0	1	1	1	1	1	1	1	1	1	1	1	T	C	0.199	1099380	-0.0023	0.0019	0.226077	1.85404	T	C	0.194	1163490	0.0063	0.0019	0.000913846	14.4416	T	C	0.2	1072180	0.0124	0.0019	6.74071e-11	52.7572	C	T	0.811416	487201	-0.00312029	0.0276247	0.910068
rs13265978	8	116638975	1	0	0	0	0	0	1	1	1	1	1	1	1	1	1	C	T	0.0666	1053930	0.0186	0.003	5.64632e-10	45.3344	C	T	0.0654	1113490	-0.0217	0.003	4.71281e-13	64.1008	C	T	0.0665	1028660	0.0093	0.0031	0.0026998	11.0461	C	T	0.0795083	487201	-0.0234353	0.0391757	0.5497
rs13268	22	45996298	0	0	0	0	1	1	1	1	1	1	1	1	1	1	1	G	A	0.0221	1018310	0.0023	0.0052	0.658267	0.232837	G	A	0.0224	1036340	0.0012	0.0051	0.81398	0.0653587	G	A	0.0221	990601	-0.0312	0.0052	1.97318e-09	41.6814	G	A	0.0243739	487201	0.12801	0.0681506	0.0603342
rs13271435	8	4780903	1	1	0	0	0	0	1	1	1	1	1	1	1	1	1	A	G	0.299	1100720	-0.0101	0.0016	2.74563e-10	47.0713	A	G	0.292	1160280	0.0068	0.0016	2.13771e-05	22.1837	A	G	0.299	1073700	0.0007	0.0016	0.661749	0.220545	A	G	0.355024	487201	-0.0229127	0.0223813	0.305958
rs13303359	1	203518873	0	0	1	0	0	0	1	1	1	1	1	1	1	1	1	A	C	0.49	958545	0.0145	0.0017	1.47094e-17	100.737	A	C	0.489	986208	-0.0134	0.0016	5.52239e-17	88.5067	A	C	0.491	944696	0.0004	0.0017	0.81398	0.075551	C	A	0.528137	487201	0.00356268	0.0214807	0.868271
rs13379043	14	74250126	0	0	1	0	1	0	1	1	1	1	1	1	1	1	1	C	T	0.31	1088270	-0.0036	0.0016	0.0244489	6.0337	C	T	0.31	1111660	0.0167	0.0016	1.67155e-25	132.647	C	T	0.31	1060980	-0.016	0.0016	1.52397e-23	116.208	C	T	0.291858	487201	0.0172249	0.0241376	0.475467
rs13389106	2	30480750	0	0	1	1	0	0	1	1	1	1	1	1	1	1	1	G	T	0.198	1098860	-0.0012	0.0018	0.504985	0.502544	G	T	0.199	1158420	-0.0108	0.0017	2.11237e-10	43.0769	G	T	0.197	1072080	0.0022	0.0018	0.221624	1.64166	G	T	0.204098	487201	-0.00537726	0.0265034	0.839221
rs13389219	2	165528876	1	0	0	0	0	0	1	1	1	1	1	1	1	1	1	T	C	0.398	1105030	-0.031	0.0015	6.91289e-95	509.104	T	C	0.398	1129680	0.0268	0.0015	2.14431e-71	388.941	T	C	0.398	1078010	-0.0068	0.0015	5.80601e-06	23.8869	T	C	0.394879	487201	0.00973618	0.021838	0.655715
rs1340819	13	29145323	1	1	0	0	0	0	1	1	1	1	1	1	1	1	1	C	A	0.317	1094550	-0.0079	0.0015	1.38923e-07	29.5809	C	A	0.317	1135730	0.0064	0.0015	1.98415e-05	20.1443	C	A	0.318	1068080	-0.0009	0.0016	0.573775	0.375258	C	A	0.341356	487201	-0.0299723	0.0223826	0.180542
rs13432533	2	26571411	0	0	1	1	0	0	1	1	1	1	1	1	1	1	1	G	A	0.496	1104850	-0.0027	0.0015	0.0718606	4.02693	A	G	0.49	1164450	-0.0096	0.0015	1.55377e-10	53.6388	G	A	0.496	1080440	0.0003	0.0015	0.841481	0.0486166	A	G	0.54369	487201	-0.0276497	0.0213796	0.195917
rs1358756	6	101432314	0	0	0	0	1	1	1	1	1	1	1	1	1	1	1	G	A	0.43	1119970	-0.0007	0.0014	0.617075	0.269014	G	A	0.428	1179520	0.0035	0.0014	0.0124193	7.07478	G	A	0.43	1080620	0.0123	0.0015	2.40387e-16	80.1471	G	A	0.479129	487201	0.0038946	0.0213826	0.855474
rs13621	3	52558133	0	0	0	0	1	1	1	1	1	1	1	1	1	1	1	C	T	0.45	1117340	0.0002	0.0014	0.886403	0.0221233	C	T	0.452	1176890	0.001	0.0014	0.475051	0.583021	C	T	0.449	1090060	0.0107	0.0014	2.12454e-14	61.7547	C	T	0.445594	487201	-0.0104618	0.0214184	0.625232
rs1375131	2	135954797	0	0	0	0	1	0	1	1	1	1	1	1	1	1	1	C	T	0.439	858179	-0.0005	0.002	0.802587	0.105675	C	T	0.432	865260	0.012	0.002	1.97318e-09	61.1506	C	T	0.436	845564	0.0201	0.002	9.18674e-24	168.043	C	T	0.309468	487201	-0.0453831	0.0248259	0.0675412
rs138335	22	41227086	0	0	0	0	1	1	1	1	1	1	1	1	1	1	1	C	G	0.331	1093210	-0.0018	0.0016	0.260589	1.56867	C	G	0.335	1152180	0.0016	0.0016	0.317311	1.31418	C	G	0.332	1061430	0.0124	0.0016	9.18925e-15	72.3949	G	C	0.664393	487201	-0.0424078	0.0226084	0.0606889
rs138692142	5	180349778	0	0	0	0	0	0	1	1	1	1	1	1	1	1	1	T	C	0.00835	970269	0.0292	0.0096	0.00235272	13.7005	T	C	0.00847	989856	-0.0746	0.0094	2.0852e-15	92.5356	T	C	0.00839	944790	-0.0106	0.0097	0.274489	1.76636	T	C	0.0112057	487201	-0.00911541	0.107433	0.932383
rs138705	22	39133803	0	0	1	0	0	0	1	1	1	1	1	1	1	1	1	T	C	0.294	1105200	0.0157	0.0016	9.9473e-23	113.101	T	C	0.3	1163490	-0.0113	0.0016	1.63533e-12	62.401	T	C	0.295	1076920	-0.0022	0.0016	0.169131	2.16805	T	C	0.290763	487201	-0.012811	0.0234072	0.584166
rs138711	22	39139913	1	0	0	0	0	0	1	1	1	1	1	1	1	1	1	T	C	0.394	1089700	0.0161	0.0015	7.09883e-27	134.9	T	C	0.396	1153480	-0.0097	0.0015	1.00188e-10	51.92	T	C	0.394	1062660	-0.001	0.0016	0.531971	0.507449	T	C	0.359842	487201	-0.00247266	0.0223175	0.911779
rs138789058	3	52124388	0	0	0	0	0	0	1	1	1	1	1	1	1	1	1	T	C	0.0169	1030460	0.0018	0.0059	0.760302	0.11094	T	C	0.0169	1052170	-0.0388	0.0059	4.82392e-11	52.6362	T	C	0.0169	1004580	-0.0126	0.006	0.0357288	5.29958	T	C	0.0150787	487201	0.0508168	0.0875001	0.5614
rs1396514	17	68431026	1	0	0	0	0	0	1	1	1	1	1	1	1	1	1	C	T	0.467	1095400	0.0112	0.0014	1.24419e-15	68.4084	C	T	0.461	1166000	-0.0093	0.0014	3.0766e-11	50.119	C	T	0.467	1067120	0.0042	0.0015	0.00511026	9.37106	T	C	0.52166	487201	-0.012231	0.021297	0.565761
rs139828053	3	195298892	0	0	1	1	0	0	1	1	1	1	1	1	1	1	1	C	T	0.0256	976368	0.0005	0.005	0.920344	0.0121775	C	T	0.0258	994818	-0.0274	0.005	4.25326e-08	37.5455	C	T	0.0257	950155	-0.013	0.0051	0.0108026	8.04155	C	T	0.0301529	487201	0.166927	0.0626726	0.00773366
rs139974673	15	44027885	1	0	0	0	0	0	1	1	1	1	1	1	1	1	1	C	T	0.0249	1026060	0.1241	0.0048	2.18428e-147	767.925	C	T	0.0247	1058090	-0.1014	0.0048	4.68626e-99	524.419	C	T	0.0247	1000550	-0.0045	0.0049	0.358427	0.976177	C	T	0.0251529	487201	0.0382675	0.0680192	0.573708
rs140107293	10	5267191	1	0	0	0	0	0	1	1	1	1	1	1	1	1	1	G	A	0.141	1120400	-0.0213	0.002	1.74365e-26	123.146	G	A	0.139	1178690	-0.0133	0.002	2.93093e-11	49.9078	G	A	0.141	1091870	-0.0034	0.0021	0.105437	3.05754	G	A	0.150859	487201	-0.00913742	0.0296389	0.75786
rs140201358	11	823586	0	0	1	1	0	0	1	1	1	1	1	1	1	1	1	G	C	0.0119	1021430	0.026	0.007	0.000203778	16.2382	G	C	0.0119	1039010	-0.055	0.007	3.92995e-15	73.9185	G	C	0.0119	993507	0.0176	0.0072	0.0145075	7.2373	G	C	0.0132389	487201	0.170882	0.0922381	0.0639362
rs140266316	1	110326545	0	0	0	0	1	1	1	1	1	1	1	1	1	1	1	A	G	0.0161	1017150	0.0028	0.0068	0.680512	0.252643	A	G	0.0162	1036170	0.0184	0.0068	0.00681232	11.1821	A	G	0.0161	990628	-0.0719	0.007	9.47905e-25	162.273	A	G	0.0169429	487201	-0.124703	0.0904255	0.167873
rs140820592	16	31021880	0	0	0	0	1	0	1	1	1	1	1	1	1	1	1	T	G	0.387	918856	0.0107	0.0017	3.09153e-10	49.9159	T	G	0.376	965200	-0.007	0.0017	3.8276e-05	22.1935	T	G	0.387	893343	0.0123	0.0017	4.64521e-13	64.1298	T	G	0.382116	487201	0.0234909	0.0222663	0.291427
rs1408579	10	101912194	1	0	1	0	0	0	1	1	1	1	1	1	1	1	1	T	C	0.397	1108100	0.0101	0.0015	1.6582e-11	54.1228	T	C	0.387	1178690	0.0151	0.0015	7.75623e-24	127.527	T	C	0.396	1091870	0.0069	0.0015	4.22491e-06	24.868	T	C	0.4784	487201	-0.0515138	0.0214631	0.0163901
rs140879085	2	44663302	0	0	0	0	0	0	1	1	1	1	1	1	1	1	1	T	C	0.00942	1016640	-0.0049	0.0087	0.573286	0.455543	T	C	0.00963	1038010	0.0036	0.0086	0.675505	0.256602	T	C	0.00941	991755	-0.1118	0.0089	3.42462e-36	231.154	T	C	0.0109171	487201	0.190864	0.10433	0.0673355
rs140947018	22	50165082	1	1	0	0	0	0	1	1	1	1	1	1	1	1	1	A	G	0.0268	1018780	-0.0332	0.0048	4.62394e-12	58.5798	A	G	0.0268	1050810	0.013	0.0048	0.00676221	9.26362	A	G	0.0269	993011	-0.0138	0.0049	0.00485763	9.90046	A	G	0.027968	487201	0.0720671	0.0653505	0.270124
rs1412234	9	28410683	0	0	1	0	0	0	1	1	1	1	1	1	1	1	1	C	T	0.29	1106830	0.0102	0.0016	1.82963e-10	47.4226	C	T	0.288	1178690	-0.0119	0.0015	2.13341e-15	68.4574	C	T	0.29	1091870	-0.0015	0.0016	0.348501	1.01167	C	T	0.32023	487201	0.0168975	0.0228167	0.45895
rs1412445	10	91002804	0	0	0	0	1	0	1	1	1	1	1	1	1	1	1	T	C	0.359	1104580	-0.0073	0.0015	1.13496e-06	27.0916	T	C	0.355	1168350	-0.0022	0.0014	0.116083	2.58962	T	C	0.358	1078080	-0.0078	0.0015	1.99289e-07	30.1509	T	C	0.343227	487201	-0.00143487	0.0223933	0.94891
rs14180	17	49338257	1	1	0	0	0	0	1	1	1	1	1	1	1	1	1	T	C	0.1	1108930	-0.0146	0.0024	1.17709e-09	42.5499	T	C	0.101	1179520	0.0027	0.0023	0.24043	1.56151	T	C	0.1	1080620	-0.0054	0.0024	0.0244489	5.67198	T	C	0.10999	487201	-0.0120367	0.0338509	0.722155
rs1420377	2	171635168	1	0	0	0	0	0	1	1	1	1	1	1	1	1	1	G	A	0.343	1105030	0.0077	0.0015	2.84655e-07	29.5295	G	A	0.342	1164580	-0.0053	0.0015	0.000410355	14.7234	G	A	0.343	1078010	0.0012	0.0015	0.423711	0.699639	A	G	0.632628	487201	-0.00654116	0.022118	0.76743
rs142385484	19	50016759	0	0	0	0	1	0	1	1	1	1	1	1	1	1	1	T	C	0.144	1091970	-0.0156	0.0022	1.33234e-12	65.5166	T	C	0.144	1162560	-0.0118	0.0021	1.92013e-08	39.908	T	C	0.144	1064390	-0.0176	0.0022	1.24419e-15	81.2877	T	C	0.144563	487201	-0.0298453	0.030634	0.329931
rs142449754	6	41986427	0	0	1	1	0	0	1	1	1	1	1	1	1	1	1	T	C	0.229	1119970	0.0059	0.0017	0.00051932	13.7669	T	C	0.225	1179520	-0.0163	0.0017	8.96044e-22	109.304	T	C	0.229	1092680	0.0054	0.0017	0.00149079	11.2513	T	C	0.240316	487201	0.0281911	0.0248817	0.257211
rs1426383	3	152016969	0	0	1	1	0	0	1	1	1	1	1	1	1	1	1	T	C	0.314	1119970	-0.0041	0.0016	0.0103922	8.11074	T	C	0.314	1144610	0.0136	0.0016	1.89591e-17	91.2122	T	C	0.314	1092680	0.0042	0.0016	0.0086649	8.30382	T	C	0.304361	487201	-0.0137333	0.0231019	0.552202
rs142787485	2	26358156	0	0	0	0	1	1	1	1	1	1	1	1	1	1	1	G	A	0.033	1031670	-0.0182	0.0046	7.6049e-05	21.8103	G	A	0.0333	1050960	0.0089	0.0046	0.053017	5.35961	G	A	0.033	1004850	-0.0264	0.0047	1.94278e-08	44.699	G	A	0.0384166	487201	0.0307936	0.0571041	0.589712
rs143393480	18	56089858	1	0	0	0	0	0	1	1	1	1	1	1	1	1	1	T	G	0.00808	1009020	0.0483	0.0087	2.82866e-08	37.7335	T	G	0.00803	1042300	-0.0565	0.0086	5.03939e-11	53.0097	T	G	0.00811	987414	0.0306	0.0088	0.000506542	14.8752	T	G	0.0109511	487201	0.231701	0.103555	0.0252561
rs1434282	1	199010721	0	0	0	0	1	1	1	1	1	1	1	1	1	1	1	C	T	0.263	1109250	-0.0045	0.0016	0.0049158	8.70784	C	T	0.261	1168890	0.0029	0.0016	0.069909	3.79215	C	T	0.263	1082060	-0.0081	0.0017	1.89129e-06	27.5223	T	C	0.72697	487201	0.023516	0.0239231	0.325616
rs1438588	5	153444950	0	0	1	0	0	0	1	1	1	1	1	1	1	1	1	A	G	0.341	1090350	-0.0033	0.0015	0.0278069	5.3366	A	G	0.335	1151090	0.0108	0.0015	6.02126e-13	59.8239	A	G	0.341	1063290	-0.0061	0.0015	4.76904e-05	17.7823	G	A	0.632426	487201	0.00810063	0.0220049	0.712777
rs144198753	4	99713350	0	0	0	0	0	0	1	1	1	1	1	1	1	1	1	T	C	0.012	1004010	0.0052	0.0081	0.520889	0.643743	T	C	0.0119	1022230	-0.0014	0.008	0.86108	0.0471174	T	C	0.0119	978427	-0.0458	0.0082	2.33209e-08	48.2678	T	C	0.0113083	487201	0.0870891	0.108854	0.423679
rs1457489	18	57861961	1	0	0	0	0	0	1	1	1	1	1	1	1	1	1	A	G	0.279	1108100	0.0142	0.0016	6.99334e-19	89.9	A	G	0.277	1178690	-0.0171	0.0016	1.16468e-26	138.067	A	G	0.279	1079820	-0.0011	0.0016	0.491768	0.525661	A	G	0.271303	487201	-0.0146796	0.0239895	0.540592
rs145878042	12	48143315	0	0	0	0	0	0	1	1	1	1	1	1	1	1	1	G	A	0.0103	1002170	0.0431	0.0075	9.10199e-09	37.9562	G	A	0.0101	1029110	-0.032	0.0075	1.98415e-05	21.0723	G	A	0.0101	990215	0.0023	0.0076	0.762171	0.104743	G	A	0.0103438	487201	0.037145	0.104534	0.722335
rs1464780	6	161520837	1	1	0	0	0	0	1	1	1	1	1	1	1	1	1	G	A	0.0477	1082250	-0.0268	0.0035	1.90115e-14	70.6231	G	A	0.0467	1138320	0.0169	0.0034	6.67501e-07	28.9484	G	A	0.048	1044440	-0.0091	0.0035	0.00932238	7.90455	A	G	0.95318	487201	0.0257869	0.0500468	0.606375
rs1474490	21	40716136	1	0	0	0	0	0	1	1	1	1	1	1	1	1	1	A	C	0.467	1099160	0.0112	0.0014	1.24419e-15	68.6432	A	C	0.467	1175240	-0.0015	0.0014	0.283977	1.31638	A	C	0.467	1072070	0.0116	0.0015	1.04767e-14	71.8194	A	C	0.454737	487201	0.0342357	0.0213537	0.108875
rs1477034	2	64923808	0	0	0	0	1	0	1	1	1	1	1	1	1	1	1	C	T	0.269	1094390	-0.0082	0.0016	2.97538e-07	28.9408	C	T	0.264	1153960	-0.0055	0.0016	0.000587111	13.5654	C	T	0.27	1067400	-0.0115	0.0016	6.59884e-13	55.6495	T	C	0.700759	487201	0.0105121	0.0232104	0.650618
rs147791730	19	33864260	0	0	0	0	1	1	1	1	1	1	1	1	1	1	1	A	G	0.0257	1081260	-0.0156	0.0045	0.000526955	13.1777	A	G	0.0255	1149720	-0.0098	0.0044	0.0259291	5.48779	A	G	0.0257	1054840	-0.0273	0.0046	2.94235e-09	39.3716	A	G	0.0285506	487201	-0.153745	0.0640897	0.0164444
rs147829643	6	161588372	0	0	0	0	0	0	1	1	1	1	1	1	1	1	1	T	C	0.0336	1019740	0.0237	0.0044	7.18974e-08	37.1987	T	C	0.0336	1040280	-0.0294	0.0043	8.07507e-12	58.3976	T	C	0.0338	994210	0.002	0.0044	0.649436	0.259747	T	C	0.035138	487201	-0.0264102	0.0594649	0.656948
rs148349043	6	161659369	0	0	0	0	0	0	1	1	1	1	1	1	1	1	1	G	C	0.0127	1037060	-0.006	0.0069	0.384538	0.936243	G	C	0.0128	1057550	0.0024	0.0068	0.724133	0.153946	G	C	0.0128	1011870	0.0863	0.007	6.35636e-35	190.49	G	C	0.0129108	487201	-0.0514516	0.0999998	0.606891
rs148889882	6	34141700	0	0	1	0	0	0	1	1	1	1	1	1	1	1	1	A	C	0.0255	1065760	0.0185	0.0048	0.000116124	18.1285	A	C	0.0257	1088240	-0.0389	0.0047	1.26747e-16	82.473	A	C	0.0256	1039700	-0.0019	0.0048	0.692228	0.18725	A	C	0.0372861	487201	0.0252585	0.0557388	0.650434
rs149012039	22	42538514	0	0	0	0	0	0	1	1	1	1	1	1	1	1	1	TC	T	0.321	938463	0.0026	0.0017	0.126162	2.76547	TC	T	0.323	983868	0.001	0.0017	0.556374	0.430286	TC	T	0.322	910853	-0.002	0.0018	0.266521	1.59083	TC	T	0.327386	487201	-0.0425023	0.0232173	0.0671552
rs1495743	8	18273300	0	0	0	0	0	0	1	1	1	1	1	1	1	1	1	G	C	0.265	1102400	0.0336	0.0016	6.55856e-98	485.033	G	C	0.263	1127040	0.0027	0.0016	0.0915072	3.18508	G	C	0.264	1075360	0.016	0.0017	4.87876e-21	106.991	C	G	0.772344	487201	0.051401	0.0253586	0.0426658
rs149590572	10	93575831	0	0	1	0	0	0	1	1	1	1	1	1	1	1	1	A	G	0.0615	1041050	0.0228	0.0031	1.91158e-13	62.4749	A	G	0.0613	1064010	-0.0166	0.0031	8.56328e-08	33.7437	A	G	0.0616	1013890	0.0077	0.0031	0.0129963	6.94981	A	G	0.0604787	487201	0.0236676	0.0445836	0.595516
rs150611042	9	117083803	0	0	0	0	0	0	1	1	1	1	1	1	1	1	1	A	C	0.0605	1045720	-0.0235	0.0033	1.06982e-12	65.6538	A	C	0.0611	1070290	0.0189	0.0032	3.49983e-09	43.8665	A	C	0.0604	1020620	-0.0198	0.0033	1.97318e-09	45.4175	A	C	0.0697353	487201	-0.0174631	0.0428924	0.683907
rs151191319	11	1081287	0	0	0	0	1	1	1	1	1	1	1	1	1	1	1	A	G	0.0297	1064540	0.0005	0.0043	0.907431	0.0153389	A	G	0.0299	1083390	0.0121	0.0043	0.00489363	9.20187	A	G	0.0298	1036650	-0.0304	0.0044	4.87769e-12	55.3999	A	G	0.0311185	487201	-0.0223172	0.0611525	0.715154
rs151235402	20	569164	1	0	1	0	0	0	1	1	1	1	1	1	1	1	1	T	C	0.016	1010280	0.0411	0.0064	1.34606e-10	53.7394	T	C	0.0159	1042530	-0.0681	0.0063	3.10276e-27	151.325	T	C	0.016	985755	-0.0194	0.0065	0.00283935	11.6821	T	C	0.0152374	487201	0.130356	0.0882809	0.139781
rs1516725	3	185824004	0	0	1	1	0	0	1	1	1	1	1	1	1	1	1	T	C	0.128	1105980	-0.0106	0.0021	4.4735e-07	27.7412	T	C	0.126	1165570	-0.0288	0.0021	8.33835e-43	212.968	T	C	0.129	1078960	-0.0074	0.0022	0.000769228	13.2773	C	T	0.862351	487201	-0.0265304	0.0308451	0.389726
rs1518166	18	40705900	0	0	1	1	0	0	1	1	1	1	1	1	1	1	1	G	A	0.39	1102600	-0.0066	0.0015	1.08251e-05	22.8528	G	A	0.39	1143780	0.0116	0.0014	1.17402e-16	73.2335	G	A	0.389	1075500	0.0016	0.0015	0.286122	1.30879	G	A	0.370586	487201	-0.0135563	0.0220715	0.539084
rs1519103	2	66677881	0	0	1	0	0	0	1	1	1	1	1	1	1	1	1	G	T	0.355	1082510	0.0105	0.0015	2.55963e-12	54.6575	G	T	0.363	1141720	-0.0102	0.0015	1.04619e-11	54.9359	G	T	0.354	1055510	-0.0021	0.0015	0.161513	2.12896	T	G	0.663292	487201	-0.0197809	0.022564	0.380672
rs1519480	11	27675712	1	0	0	0	0	0	1	1	1	1	1	1	1	1	1	C	T	0.36	1121240	0.015	0.0015	1.52397e-23	116.262	C	T	0.359	1144610	-0.014	0.0015	1.02593e-20	103.261	C	T	0.36	1092680	-0.0029	0.0015	0.0531951	4.2345	T	C	0.667095	487201	-0.0156024	0.0227518	0.492862
rs1528662	11	13970901	0	0	0	0	0	0	1	1	1	1	1	1	1	1	1	T	G	0.0309	976270	-0.0246	0.0047	1.65842e-07	35.3844	T	G	0.0314	994396	0.0249	0.0046	6.19624e-08	37.504	T	G	0.0308	949006	0.0027	0.0048	0.573775	0.413038	T	G	0.0417997	487201	-0.0379635	0.057462	0.508823
rs1529585	3	69870595	1	0	0	0	0	0	1	1	1	1	1	1	1	1	1	G	A	0.357	1107400	0.0097	0.0015	1.00188e-10	47.8382	G	A	0.359	1132100	-0.008	0.0015	9.64261e-08	33.3472	G	A	0.358	1080130	0.0092	0.0016	8.92434e-09	42.0258	G	A	0.416244	487201	-0.0380243	0.0216606	0.0791809
rs1534696	7	26397239	0	0	1	0	0	0	1	1	1	1	1	1	1	1	1	C	A	0.418	1086580	0.0147	0.0015	1.12586e-22	114.254	C	A	0.413	1140640	-0.0144	0.0015	7.99444e-22	114.692	C	A	0.418	1059580	0.0002	0.0015	0.89393	0.0206216	A	C	0.545403	487201	-0.0120418	0.0213004	0.571849
rs1536464	12	100836797	0	0	0	0	1	1	1	1	1	1	1	1	1	1	1	C	T	0.462	1063280	-0.0019	0.0015	0.205275	1.90813	C	T	0.46	1117540	-0.0052	0.0014	0.000203778	15.0126	C	T	0.463	1035500	-0.0123	0.0015	2.40387e-16	77.9072	C	T	0.460985	487201	0.0328075	0.0213866	0.125024
rs1537373	9	22103341	0	0	0	0	1	1	1	1	1	1	1	1	1	1	1	T	G	0.458	1077680	0.0038	0.0015	0.0112983	7.72599	T	G	0.455	1153960	-0.0019	0.0014	0.174736	2.06603	T	G	0.459	1067400	0.0122	0.0015	4.17644e-16	78.9075	G	T	0.511293	487201	-0.00296234	0.021372	0.889759
rs1538385	6	116327493	0	0	1	0	0	0	1	1	1	1	1	1	1	1	1	G	A	0.42	1117970	0.0057	0.0015	0.000144696	17.6967	G	A	0.427	1177520	0.0158	0.0014	1.54382e-29	143.862	G	A	0.42	1078620	0.0129	0.0015	7.97161e-18	87.456	G	A	0.400231	487201	-0.020284	0.0217709	0.35149
rs1543896	12	109920071	0	0	1	0	0	0	1	1	1	1	1	1	1	1	1	G	T	0.475	1102600	-0.0015	0.0014	0.283977	1.23732	G	T	0.481	1174650	-0.0288	0.0014	4.94867e-94	486.648	G	T	0.475	1087550	-0.0063	0.0014	6.79535e-06	21.5289	T	G	0.524234	487201	-0.0182294	0.0212831	0.39171
rs1561929	8	129567373	1	1	0	0	0	0	1	1	1	1	1	1	1	1	1	C	T	0.114	1042990	-0.0126	0.0023	4.29527e-08	33.4505	C	T	0.114	1069180	0.007	0.0023	0.0023386	10.5832	C	T	0.114	1017440	-0.0016	0.0023	0.486647	0.526159	T	C	0.882867	487201	0.00368044	0.0333079	0.912015
rs1567353	9	1033773	1	0	0	0	0	0	1	1	1	1	1	1	1	1	1	G	C	0.371	1106310	0.0109	0.0015	3.68467e-13	61.349	G	C	0.371	1165870	-0.0102	0.0015	1.04619e-11	56.6142	G	C	0.371	1079080	-0.0034	0.0015	0.0234106	5.82194	G	C	0.318562	487201	-0.0312408	0.0231676	0.177507
rs1571535	9	92215734	1	0	0	0	0	0	1	1	1	1	1	1	1	1	1	C	T	0.492	1103940	0.0095	0.0014	1.15514e-11	49.8047	C	T	0.487	1175800	-0.0046	0.0014	0.00101724	12.4317	C	T	0.491	1088970	-0.0082	0.0014	4.70898e-09	36.6005	C	T	0.514337	487201	0.0171657	0.0214426	0.423396
rs1571791	9	78729213	0	0	0	0	1	1	1	1	1	1	1	1	1	1	1	T	C	0.384	1093340	0.0043	0.0015	0.0041482	9.56395	T	C	0.384	1130290	-0.0049	0.0014	0.000465258	12.8389	T	C	0.384	1078620	0.011	0.0015	2.24498e-13	61.7476	C	T	0.613342	487201	-0.0222016	0.0219386	0.311544
rs1590404	9	13697152	1	0	0	0	0	0	1	1	1	1	1	1	1	1	1	A	C	0.476	1105030	0.0109	0.0015	3.68467e-13	65.4968	A	C	0.476	1141980	-0.0088	0.0015	4.44643e-09	44.1172	A	C	0.477	1090060	0.0059	0.0015	8.37759e-05	18.9326	C	A	0.564892	487201	0.0130548	0.0216247	0.546045
rs1594477	17	68507436	0	0	1	0	0	0	1	1	1	1	1	1	1	1	1	T	C	0.328	1095660	0.0092	0.0015	8.60566e-10	40.8827	T	C	0.327	1166260	-0.011	0.0015	2.24498e-13	62.1149	T	C	0.327	1067400	0.0008	0.0016	0.617075	0.300676	C	T	0.686407	487201	0.00920165	0.0229205	0.688082
rs1631174	11	47974373	0	0	0	0	1	0	1	1	1	1	1	1	1	1	1	A	C	0.362	1075330	-0.0088	0.0016	3.79791e-08	38.4664	A	C	0.358	1145570	0.0273	0.0015	5.16078e-74	392.593	A	C	0.363	1059430	0.0107	0.0016	2.27015e-11	56.0968	C	A	0.657634	487201	0.0138479	0.0225339	0.538861
rs1640267	19	2789337	0	0	0	0	1	0	1	1	1	1	1	1	1	1	1	C	T	0.295	1082160	0.002	0.0016	0.2113	1.8005	C	T	0.299	1152740	0.008	0.0016	5.73303e-07	30.9273	C	T	0.295	1054780	0.0162	0.0017	1.58177e-21	115.154	C	T	0.284392	487201	0.0365402	0.0235819	0.12126
rs1642929	15	57254842	0	0	0	0	0	0	1	1	1	1	1	1	1	1	1	A	T	0.245	1103440	-0.0116	0.0017	8.88305e-12	54.9324	A	T	0.252	1179520	0.0105	0.0016	5.2913e-11	49.0268	A	T	0.246	1076310	-0.0029	0.0017	0.08803	3.35792	A	T	0.252189	487201	-0.00864415	0.0244292	0.723455
rs1651274	5	158020425	0	0	1	0	0	0	1	1	1	1	1	1	1	1	1	G	A	0.266	1104100	0.0212	0.0016	4.51203e-40	193.804	G	A	0.266	1164850	-0.0186	0.0016	3.07593e-31	157.384	G	A	0.266	1077010	-0.0015	0.0017	0.377586	0.946258	G	A	0.244594	487201	0.00554186	0.0252282	0.826129
rs165316	1	91533297	1	0	0	0	0	0	1	1	1	1	1	1	1	1	1	G	A	0.191	1119630	-0.0129	0.0018	7.68458e-13	57.5821	G	A	0.192	1179270	-0.0037	0.0017	0.0295201	5.00911	G	A	0.191	1092430	-0.0074	0.0018	3.9376e-05	18.4874	G	A	0.194814	487201	-0.0480977	0.0268696	0.0734476
rs165722	22	19949013	0	0	0	0	1	1	1	1	1	1	1	1	1	1	1	C	T	0.494	1091980	-0.0047	0.0014	0.000787524	12.0593	C	T	0.494	1120840	0.0064	0.0014	4.8441e-06	22.9519	C	T	0.494	1064900	-0.0079	0.0015	1.38923e-07	33.2264	T	C	0.512573	487201	0.0151712	0.0213981	0.478328
rs1664781	5	53276301	0	0	1	0	0	0	1	1	1	1	1	1	1	1	1	G	A	0.287	1107660	-0.0156	0.0016	1.84468e-22	110.332	G	A	0.284	1167220	0.0134	0.0015	4.13362e-19	85.2422	G	A	0.287	1080620	0.0032	0.0016	0.0455003	4.52872	A	G	0.697516	487201	0.0246339	0.0231292	0.286851
rs1666658	11	121801129	0	0	1	0	0	0	1	1	1	1	1	1	1	1	1	C	T	0.351	1097710	0.0055	0.0015	0.000245733	15.1286	C	T	0.343	1168310	-0.0082	0.0015	4.58577e-08	35.4069	C	T	0.35	1082060	0.001	0.0016	0.531971	0.492337	C	T	0.379811	487201	-0.0126812	0.021958	0.563589
rs16829016	2	188292458	0	0	1	1	0	0	1	1	1	1	1	1	1	1	1	T	C	0.299	1119970	-0.0068	0.0016	2.13771e-05	21.7096	T	C	0.293	1179520	0.0104	0.0015	4.11038e-12	52.8576	T	C	0.299	1092680	-0.0006	0.0016	0.70766	0.164897	T	C	0.298634	487201	-0.0201993	0.0232994	0.385972
rs16846895	3	153851061	0	0	1	1	0	0	1	1	1	1	1	1	1	1	1	G	A	0.173	1107660	0.0041	0.0019	0.030936	5.32791	G	A	0.182	1179520	-0.0121	0.0019	1.90984e-10	51.422	G	A	0.174	1092680	0.007	0.002	0.000465258	15.3905	G	A	0.128265	487201	-0.0176757	0.0323247	0.584505
rs16868954	5	39451982	0	0	1	1	0	0	1	1	1	1	1	1	1	1	1	T	C	0.0512	1117470	-0.01	0.0033	0.00244308	10.8571	T	C	0.0511	1138880	0.03	0.0033	9.82144e-20	99.4097	T	C	0.0513	1090920	0.0084	0.0034	0.0134891	7.49255	T	C	0.0404387	487201	0.00710808	0.054288	0.895828
rs16885613	8	36848357	0	0	1	0	0	0	1	1	1	1	1	1	1	1	1	C	T	0.202	1119140	0.0141	0.0017	1.09394e-16	71.7355	C	T	0.207	1178690	-0.0117	0.0017	5.88719e-12	52.9741	C	T	0.202	1091870	0.0017	0.0018	0.344943	1.01731	C	T	0.176097	487201	-0.00136235	0.0281208	0.961361
rs16895971	4	17884986	1	0	0	0	0	0	1	1	1	1	1	1	1	1	1	C	T	0.139	1106830	0.0208	0.0021	3.96914e-23	114.63	C	T	0.142	1166380	-0.013	0.002	8.032e-11	48.0341	C	T	0.139	1079820	0.0047	0.0021	0.0252148	5.70948	C	T	0.140696	487201	0.0779101	0.030602	0.0108991
rs1689797	1	182150978	0	0	1	0	0	0	1	1	1	1	1	1	1	1	1	A	C	0.309	1116160	0.0067	0.0015	7.94478e-06	21.3969	A	C	0.308	1175800	-0.0251	0.0015	7.49251e-63	315.852	A	C	0.309	1088970	0.0126	0.0015	4.46479e-17	73.8333	A	C	0.329352	487201	0.00617719	0.0226318	0.784897
rs1689801	1	182165484	0	0	0	0	1	0	1	1	1	1	1	1	1	1	1	A	G	0.308	1119050	0.0066	0.0015	1.08251e-05	20.7793	A	G	0.307	1178690	-0.0248	0.0015	2.11138e-61	308.544	A	G	0.307	1091870	0.0126	0.0015	4.46479e-17	73.7636	A	G	0.32901	487201	0.00844157	0.0226319	0.709153
rs16942887	16	67928042	0	0	0	0	0	0	1	1	1	1	1	1	1	1	1	A	G	0.129	1102350	-0.016	0.0021	2.55554e-14	63.4193	A	G	0.129	1137020	0.0748	0.0021	7.10587e-278	1431.38	A	G	0.129	1074160	-0.002	0.0021	0.340904	0.965531	A	G	0.117894	487201	-0.0349364	0.033012	0.289922
rs16967814	18	20070591	0	0	1	1	0	0	1	1	1	1	1	1	1	1	1	T	C	0.237	1094740	0.0003	0.0017	0.859924	0.0356333	T	C	0.231	1170570	-0.0098	0.0017	8.18004e-09	39.9422	T	C	0.238	1067620	0.0024	0.0017	0.158019	2.23049	T	C	0.25762	487201	-0.0220235	0.0243501	0.365756
rs16971107	17	76394042	0	0	1	0	0	0	1	1	1	1	1	1	1	1	1	G	A	0.398	1108100	0.019	0.0014	5.91577e-42	191.721	G	A	0.4	1178690	-0.0296	0.0014	3.21042e-99	495.914	G	A	0.398	1079820	-0.0151	0.0015	7.75623e-24	117.994	A	G	0.602794	487201	-0.0425774	0.0217211	0.049974
rs17050272	2	121306440	0	0	0	0	1	0	1	1	1	1	1	1	1	1	1	A	G	0.398	1077460	-0.0066	0.0015	1.08251e-05	22.4909	A	G	0.397	1078600	0.0059	0.0015	8.37759e-05	17.9766	A	G	0.397	1024530	-0.0192	0.0016	3.55296e-33	180.859	A	G	0.400628	487201	0.00565577	0.021738	0.794726
rs17052061	3	52346240	1	0	0	0	0	0	1	1	1	1	1	1	1	1	1	G	T	0.165	1093860	-0.0165	0.0019	3.81382e-18	82.0657	G	T	0.161	1153410	0.0203	0.0019	1.20671e-26	128.423	G	T	0.165	1067190	0.0008	0.002	0.689157	0.188201	G	T	0.181882	487201	-0.0353657	0.0275747	0.199653
rs17083112	4	54453676	0	0	0	0	1	1	1	1	1	1	1	1	1	1	1	C	T	0.148	1117080	0.0034	0.002	0.0891309	3.25667	C	T	0.148	1141720	-0.0026	0.002	0.193601	1.94642	C	T	0.148	1089780	-0.0139	0.002	3.65286e-12	53.1031	C	T	0.143615	487201	0.000300786	0.0303516	0.992093
rs17109256	14	79939993	0	0	1	0	0	0	1	1	1	1	1	1	1	1	1	A	G	0.205	1049290	0.0092	0.0018	3.2027e-07	28.949	A	G	0.205	1084660	-0.0111	0.0018	6.97446e-10	43.5619	A	G	0.205	1018050	-0.0033	0.0018	0.066753	3.61367	A	G	0.218069	487201	0.0127561	0.0257365	0.620148
rs1711171	3	136020541	0	0	0	0	1	0	1	1	1	1	1	1	1	1	1	T	C	0.221	1107530	-0.0191	0.0017	2.73581e-29	139.135	T	C	0.222	1132190	0.0234	0.0017	4.15572e-43	214.188	T	C	0.222	1080250	-0.0103	0.0018	1.0514e-08	39.5892	C	T	0.751955	487201	0.00561492	0.0246358	0.81971
rs17122278	11	118449370	0	0	0	0	1	0	1	1	1	1	1	1	1	1	1	G	A	0.154	1106820	-0.0054	0.0021	0.010128	8.40985	G	A	0.162	1177410	0.0097	0.002	1.23461e-06	30.0795	G	A	0.154	1090580	0.0204	0.0021	2.6208e-22	118.273	G	A	0.128968	487201	-0.0190675	0.0319547	0.550706
rs17124920	14	52493161	0	0	1	0	0	0	1	1	1	1	1	1	1	1	1	C	T	0.245	1102600	0.0049	0.0017	0.00394717	9.79391	C	T	0.244	1166380	-0.0026	0.0016	0.104163	2.9089	C	T	0.245	1075500	-0.0064	0.0017	0.000166745	16.2974	C	T	0.259472	487201	-0.00345494	0.0242227	0.886581
rs17149279	8	9195638	0	0	0	0	0	0	1	1	1	1	1	1	1	1	1	T	C	0.223	1107660	-0.0207	0.0017	4.14849e-34	164.5	T	C	0.226	1167220	0.023	0.0017	1.04859e-41	216.057	T	C	0.223	1080620	0.0181	0.0018	8.68303e-24	122.697	T	C	0.223869	487201	-0.0287002	0.0256164	0.26255
rs1716393	12	124560456	0	0	0	0	1	0	1	1	1	1	1	1	1	1	1	G	T	0.411	1102600	-0.0163	0.0014	2.49514e-31	141.852	G	T	0.406	1169160	0.0174	0.0014	1.82873e-35	170.757	G	T	0.412	1082060	-0.007	0.0015	3.06125e-06	25.6898	T	G	0.593773	487201	0.0100906	0.0216659	0.641405
rs172305	5	107316915	1	1	0	0	0	0	1	1	1	1	1	1	1	1	1	A	G	0.326	1119970	-0.0077	0.0015	2.84655e-07	29.1814	A	G	0.326	1144610	0.0061	0.0015	4.76904e-05	18.7168	A	G	0.326	1092680	-0.0002	0.0015	0.89393	0.019207	A	G	0.31425	487201	-0.0363535	0.0229296	0.112866
rs17326656	2	48962291	1	0	1	0	0	0	1	1	1	1	1	1	1	1	1	T	G	0.207	1118840	0.0092	0.0018	3.2027e-07	31.0906	T	G	0.208	1143520	-0.0127	0.0018	1.71912e-12	60.7704	T	G	0.207	1091540	0.0031	0.0018	0.0850293	3.44379	T	G	0.234844	487201	-0.0287837	0.0251676	0.252755
rs1734114	12	6713450	0	0	1	0	0	0	1	1	1	1	1	1	1	1	1	G	A	0.219	1114300	0.0064	0.0018	0.000377181	15.6132	G	A	0.221	1166050	-0.0148	0.0017	3.15114e-18	87.9493	G	A	0.219	1091820	-0.006	0.0018	0.000858121	13.4457	G	A	0.187382	487201	-0.00285056	0.0276574	0.91791
rs174564	11	61588305	1	0	1	0	1	0	1	1	1	1	1	1	1	1	1	G	A	0.34	1087860	0.0517	0.0015	2.53437e-260	1306.55	G	A	0.341	1145790	-0.0382	0.0015	4.61548e-143	751.944	G	A	0.339	1059930	-0.0429	0.0016	2.31017e-158	874.944	G	A	0.341416	487201	0.0396502	0.0224526	0.0774047
rs17476364	10	71094504	0	0	0	0	1	0	1	1	1	1	1	1	1	1	1	C	T	0.0834	1063660	-0.007	0.0027	0.00952555	7.96851	C	T	0.0832	1096810	-0.0103	0.0026	7.44684e-05	17.7517	C	T	0.0834	1037020	-0.0247	0.0027	5.79178e-20	96.7379	C	T	0.104316	487201	0.0445281	0.0346557	0.198837
rs17532371	13	41635301	0	0	1	0	1	0	1	1	1	1	1	1	1	1	1	G	C	0.0624	1058880	0.0018	0.003	0.548506	0.401442	G	C	0.0625	1096740	-0.0216	0.003	6.02126e-13	59.9674	G	C	0.0624	1031920	-0.0193	0.0031	4.79085e-10	44.9791	G	C	0.0729609	487201	0.0611884	0.0408381	0.134051
rs17580	14	94847262	0	0	0	0	1	1	1	1	1	1	1	1	1	1	1	A	T	0.0338	1013570	0.0189	0.0042	6.79535e-06	23.6483	A	T	0.0341	1033290	0.0005	0.0042	0.905238	0.0170168	A	T	0.034	988064	0.0532	0.0043	3.70051e-35	183.728	A	T	0.0453745	487201	-0.0195466	0.0509423	0.7012
rs17585887	6	139835498	1	0	1	0	0	0	1	1	1	1	1	1	1	1	1	T	C	0.458	1119970	0.0261	0.0014	1.44322e-77	378.903	T	C	0.465	1179520	-0.0213	0.0014	2.84306e-52	266.317	T	C	0.458	1080620	0.006	0.0015	6.33425e-05	19.3142	C	T	0.587293	487201	0.0229757	0.0216256	0.288039
rs17615494	2	58950363	1	0	0	0	0	0	1	1	1	1	1	1	1	1	1	T	G	0.285	1107660	0.0107	0.0016	2.27015e-11	51.6862	T	G	0.282	1167220	-0.0119	0.0016	1.02609e-13	66.9382	T	G	0.285	1080620	0.0034	0.0016	0.0335866	5.09112	T	G	0.289842	487201	-0.028779	0.023549	0.221673
rs17617028	4	106064683	0	0	0	0	1	0	1	1	1	1	1	1	1	1	1	A	G	0.243	1097580	0.0013	0.0017	0.444447	0.682424	A	G	0.242	1122220	-0.0113	0.0017	2.99008e-11	52.5738	A	G	0.243	1070800	0.0125	0.0017	1.93892e-13	61.558	A	G	0.206289	487201	0.016027	0.0263912	0.543661
rs17640714	11	56652022	0	0	0	0	0	0	1	1	1	1	1	1	1	1	1	A	G	0.0652	1048050	-0.0032	0.0031	0.301951	1.30821	A	G	0.0654	1084960	0.0255	0.0031	1.93882e-16	86.2504	A	G	0.0652	1033140	0.0138	0.0032	1.61419e-05	23.9841	A	G	0.0635498	487201	0.00222492	0.0433514	0.959068
rs1767141	1	23734350	0	0	1	0	0	0	1	1	1	1	1	1	1	1	1	A	C	0.0975	1116990	-0.0092	0.0024	0.000126418	16.6384	A	C	0.0974	1141720	-0.0228	0.0024	2.0989e-21	104.364	A	C	0.0973	1089780	-0.0117	0.0024	1.08808e-06	26.2063	C	A	0.907183	487201	-0.00204351	0.0368788	0.955811
rs17673793	16	75205213	0	0	1	1	0	0	1	1	1	1	1	1	1	1	1	G	A	0.272	1100060	0.0001	0.0016	0.950165	0.00435658	G	A	0.267	1163840	0.0089	0.0016	2.65937e-08	36.0854	G	A	0.273	1073000	-0.0015	0.0017	0.377586	0.958316	G	A	0.305109	487201	0.00458102	0.023099	0.842793
rs17689024	16	79739978	1	1	0	0	0	0	1	1	1	1	1	1	1	1	1	C	G	0.299	1108930	0.0111	0.0015	1.36184e-13	57.2784	C	G	0.297	1179520	-0.0035	0.0015	0.0196307	6.03371	C	G	0.299	1080620	0.006	0.0016	0.000176835	16.308	C	G	0.308601	487201	0.00876514	0.0230399	0.703624
rs17710008	6	153043035	0	0	0	0	1	1	1	1	1	1	1	1	1	1	1	A	G	0.153	1119970	0.0007	0.002	0.726339	0.142235	A	G	0.153	1141040	-0.0006	0.0019	0.752162	0.106465	A	G	0.152	1077110	0.0097	0.002	1.23461e-06	26.1266	A	G	0.178143	487201	-0.0426244	0.0277095	0.123985
rs1771582	1	161614490	0	0	1	1	0	0	1	1	1	1	1	1	1	1	1	T	G	0.401	896316	0.0017	0.0018	0.344943	1.2444	T	G	0.393	931087	-0.0082	0.0018	5.22473e-06	29.8705	T	G	0.401	874107	-0.007	0.0018	0.000100704	20.5765	G	T	0.561096	487201	-0.00125414	0.0221117	0.95477
rs17725246	7	44581986	0	0	0	0	1	1	1	1	1	1	1	1	1	1	1	C	T	0.221	1093140	0.0087	0.0017	3.09371e-07	28.4895	C	T	0.221	1087430	-0.0039	0.0018	0.0302603	5.69497	C	T	0.221	1029720	0.0366	0.0018	6.52179e-92	475.161	C	T	0.185781	487201	0.0190835	0.0273493	0.485322
rs17764730	5	127357526	0	0	1	0	0	0	1	1	1	1	1	1	1	1	1	T	C	0.222	1119970	-0.0117	0.0017	5.88719e-12	52.9615	T	C	0.222	1144610	0.0111	0.0017	6.60285e-11	48.7174	T	C	0.223	1080620	0.0046	0.0018	0.0106018	7.92404	T	C	0.245288	487201	-0.00886366	0.0247658	0.720419
rs17770336	9	28414625	0	0	0	0	0	0	1	1	1	1	1	1	1	1	1	T	C	0.288	1106830	0.0102	0.0016	1.82963e-10	47.2282	T	C	0.286	1166380	-0.0116	0.0015	1.04767e-14	64.1023	T	C	0.288	1079820	-0.0012	0.0016	0.453255	0.637699	T	C	0.315806	487201	0.0102776	0.0227962	0.6521
rs17853159	1	45810865	0	0	0	0	1	1	1	1	1	1	1	1	1	1	1	A	G	0.0668	1040660	-0.0018	0.0029	0.534804	0.420373	A	G	0.0673	1065240	-0.0018	0.0029	0.534804	0.43329	A	G	0.067	1014890	-0.0225	0.003	6.38178e-14	64.2388	A	G	0.0776425	487201	-0.0131239	0.0394221	0.739205
rs17868301	2	234512095	1	0	0	0	0	0	1	1	1	1	1	1	1	1	1	T	C	0.0524	1038210	0.0151	0.0034	8.94684e-06	23.509	T	C	0.0527	1058370	-0.0087	0.0034	0.0105027	7.99846	T	C	0.0526	1011740	0.0255	0.0034	6.38178e-14	65.5731	T	C	0.0674114	487201	-0.0509702	0.0423064	0.228286
rs17875327	10	94274809	0	0	0	0	0	0	1	1	1	1	1	1	1	1	1	G	A	0.0989	1057410	0.0214	0.0026	1.86015e-16	86.3187	G	A	0.0989	1080600	-0.0155	0.0025	5.64632e-10	46.2749	G	A	0.0989	1030240	0.0033	0.0026	0.204359	1.9997	G	A	0.101142	487201	0.0269392	0.035134	0.443226
rs1800961	20	43042364	0	0	1	0	1	0	1	1	1	1	1	1	1	1	1	T	C	0.0315	1094150	0.0148	0.0041	0.000306485	14.6233	T	C	0.0315	1114720	-0.1318	0.0041	9.93562e-227	1182.76	T	C	0.0314	1067280	-0.0478	0.0042	5.20284e-30	148.354	T	C	0.0302637	487201	0.109426	0.0616513	0.0759109
rs1800978	9	107665978	1	0	0	0	0	0	1	1	1	1	1	1	1	1	1	G	C	0.125	1107020	-0.0251	0.0022	3.76645e-30	152.584	G	C	0.127	1166570	-0.0646	0.0021	8.47554e-208	1080.5	G	C	0.124	1080010	-0.026	0.0022	3.14416e-32	158.633	G	C	0.12508	487201	-0.0283883	0.0322144	0.378193
rs1801253	10	115805056	1	0	0	0	0	0	1	1	1	1	1	1	1	1	1	G	C	0.268	1102880	0.0089	0.0016	2.65937e-08	34.2765	G	C	0.266	1173470	-0.0149	0.0016	1.24858e-20	101.739	G	C	0.268	1087250	0.0004	0.0016	0.802587	0.0682534	C	G	0.732421	487201	-0.00532711	0.0242256	0.825953
rs1801689	17	64210580	1	0	0	0	1	0	1	1	1	1	1	1	1	1	1	C	A	0.0248	1024150	-0.0588	0.0049	3.55296e-33	171.303	C	A	0.0249	1041770	0.0024	0.0049	0.624278	0.291388	C	A	0.0249	996944	0.0924	0.005	2.99181e-76	413.497	C	A	0.0295833	487201	-0.0183426	0.0625086	0.769185
rs1802539	8	103876183	0	0	1	0	0	0	1	1	1	1	1	1	1	1	1	A	G	0.183	1107660	-0.0073	0.0018	5.00153e-05	17.6507	A	G	0.182	1167220	0.0111	0.0018	6.97446e-10	42.8222	A	G	0.183	1080620	-0.0008	0.0019	0.673717	0.206802	A	G	0.184048	487201	-0.0276667	0.0274664	0.313794
rs181058325	6	25314597	0	0	0	0	0	0	1	1	1	1	1	1	1	1	1	G	A	0.0556	1062980	0.0008	0.0033	0.808451	0.0714439	G	A	0.0563	1088020	0.0049	0.0033	0.137584	2.77589	G	A	0.0558	1036110	-0.0295	0.0033	3.91311e-19	95.0204	G	A	0.0700543	487201	0.0212448	0.0417458	0.610817
rs183130	16	56991363	0	0	1	0	0	0	1	1	1	1	1	1	1	1	1	T	C	0.304	1101830	-0.0336	0.0015	3.93578e-111	526.639	T	C	0.301	1160120	0.2296	0.0015	0	26318.5	T	C	0.304	1073620	-0.0281	0.0016	4.77262e-69	358.856	T	C	0.321593	487201	-0.0411941	0.0227265	0.069893
rs1861649	16	49886366	1	1	0	0	0	0	1	1	1	1	1	1	1	1	1	C	T	0.153	1088870	-0.0101	0.002	4.4181e-07	28.7895	C	T	0.155	1147160	0.0082	0.002	4.1315e-05	20.2058	C	T	0.153	1061220	0.0001	0.0021	0.96202	0.00275049	C	T	0.130963	487201	0.00932135	0.0316562	0.76841
rs1866631	2	174075761	0	0	1	1	0	0	0	0	0	1	1	1	1	1	1	G	A	0.413	1095270	-0.0037	0.0015	0.0136377	7.27018	G	A	0.407	1154830	0.0092	0.0014	4.98348e-11	47.1835	G	A	0.413	1068820	0	0.0015	1	0	A	G	0.575088	487201	0.0342979	0.0215126	0.110865
rs1871859	6	151898506	0	0	0	0	1	0	1	1	1	1	1	1	1	1	1	T	C	0.176	1117080	0.0075	0.0019	7.90149e-05	18.2256	T	C	0.175	1141720	0.0027	0.0019	0.155301	2.40331	T	C	0.175	1077730	0.0165	0.002	1.58395e-16	84.7292	T	C	0.129883	487201	0.0152148	0.0320402	0.634882
rs1873518	4	100465173	0	0	1	0	0	0	1	1	1	1	1	1	1	1	1	A	G	0.063	1106270	0.0098	0.0029	0.000726679	12.5438	A	G	0.0676	1162590	0.0289	0.0028	5.6378e-25	122.418	A	G	0.0631	1080620	0.0152	0.003	4.04842e-07	29.5205	A	G	0.0441387	487201	-0.0118376	0.053012	0.823302
rs1883025	9	107664301	0	0	0	0	1	0	1	1	1	1	1	1	1	1	1	T	C	0.263	1107020	-0.0183	0.0016	2.71599e-30	143.736	T	C	0.263	1140400	-0.0625	0.0016	0	1729.53	T	C	0.263	1088550	-0.0217	0.0016	6.68193e-42	198.747	T	C	0.258711	487201	-0.00985901	0.0242665	0.684537
rs1883711	20	39179822	1	0	0	0	1	0	1	1	1	1	1	1	1	1	1	C	G	0.033	989369	0.0593	0.0048	4.62524e-35	222.093	C	G	0.0328	1019860	-0.0219	0.0048	5.05481e-06	31.0357	C	G	0.033	962644	0.1267	0.0049	2.02227e-147	987.265	C	G	0.0301668	487201	-0.0549715	0.0633254	0.385351
rs1883783	1	54890956	1	0	0	0	0	0	1	1	1	1	1	1	1	1	1	T	G	0.385	1097930	-0.0109	0.0015	3.68467e-13	61.7756	T	G	0.388	1156750	0.0033	0.0014	0.0184162	5.98249	T	G	0.386	1070150	-0.0047	0.0015	0.00172833	11.2055	G	T	0.577144	487201	0.0110682	0.0215475	0.607484
rs189392453	12	122381427	0	0	0	0	0	0	1	1	1	1	1	1	1	1	1	A	C	0.0575	1022450	0.0121	0.0035	0.000545935	16.2255	A	C	0.0576	1040690	-0.0167	0.0035	1.82924e-06	31.5104	A	C	0.0571	1007040	0.0018	0.0036	0.617075	0.351336	A	C	0.0672643	487201	-0.0403905	0.0437112	0.35547
rs1901529	15	45001900	0	0	0	0	0	0	1	1	1	1	1	1	1	1	1	G	A	0.113	1026870	0.0166	0.0026	1.71829e-10	56.7266	G	A	0.114	1054680	-0.0176	0.0025	1.9224e-12	65.9995	G	A	0.113	997090	0.0012	0.0026	0.644412	0.287825	G	A	0.126801	487201	0.0575829	0.0329941	0.0809417
rs192434510	1	149992277	0	0	0	0	0	0	1	1	1	1	1	1	1	1	1	C	T	0.0748	1039370	-0.0235	0.0028	4.74468e-17	79.4521	C	T	0.0751	1062000	0.0252	0.0028	2.25718e-19	93.6975	C	T	0.0751	1011880	-0.0045	0.0029	0.120728	2.84655	C	T	0.0858152	487201	-0.028037	0.0381673	0.462594
rs192929239	4	124641827	0	0	0	0	0	0	1	1	1	1	1	1	1	1	1	G	A	0.0121	1017610	0.0444	0.0071	4.013e-10	47.9618	G	A	0.0121	1037230	-0.0158	0.0071	0.0260576	6.19041	G	A	0.0121	992903	0.0162	0.0072	0.0244489	6.2297	G	A	0.0119909	487201	-0.118902	0.0995608	0.232374
rs193220	17	74268619	1	1	0	0	0	0	1	1	1	1	1	1	1	1	1	T	C	0.321	1097690	-0.0111	0.0016	3.99099e-12	58.9594	T	C	0.33	1161460	0.0034	0.0015	0.0234106	5.93721	T	C	0.321	1070580	-0.0021	0.0016	0.189351	2.05808	T	C	0.318084	487201	0.0391351	0.0228613	0.0869243
rs1938498	1	66098653	0	0	1	0	0	0	1	1	1	1	1	1	1	1	1	C	T	0.434	1115340	-0.0012	0.0015	0.423711	0.789052	C	T	0.446	1174890	0.0104	0.0014	1.09777e-13	62.8002	C	T	0.434	1088060	0.0053	0.0015	0.000410355	15.0157	C	T	0.376956	487201	0.00957265	0.0219763	0.663135
rs1949102	8	60654261	0	0	1	1	0	0	1	1	1	1	1	1	1	1	1	G	A	0.226	1104400	-0.0055	0.0017	0.00121517	11.6879	G	A	0.22	1164240	0.0104	0.0017	9.49671e-10	43.2187	G	A	0.226	1077370	0.0023	0.0018	0.201328	1.99388	A	G	0.736341	487201	0.0280437	0.0241327	0.245209
rs1952256	1	184035116	0	0	1	1	0	0	1	1	1	1	1	1	1	1	1	G	A	0.341	1100450	0.0055	0.0015	0.000245733	14.9613	G	A	0.344	1160090	-0.0088	0.0015	4.44643e-09	40.5475	G	A	0.341	1073520	-0.0038	0.0015	0.0112983	6.96705	G	A	0.341259	487201	-0.0344571	0.0224364	0.124597
rs1955512	14	33175822	0	0	1	1	0	0	1	1	1	1	1	1	1	1	1	G	A	0.407	1081060	0.0059	0.0015	8.37759e-05	18.1652	G	A	0.407	1112610	-0.0091	0.0015	1.30592e-09	44.4756	G	A	0.408	1053390	0.0002	0.0015	0.89393	0.0203545	A	G	0.578558	487201	-0.00461438	0.0219861	0.833763
rs1966500	19	18735666	1	0	0	0	0	0	1	1	1	1	1	1	1	1	1	C	T	0.471	1065050	-0.0139	0.0015	1.92054e-20	102.553	C	T	0.475	1135640	0.0062	0.0014	9.48593e-06	21.7728	C	T	0.472	1037920	-0.0033	0.0015	0.0278069	5.63377	C	T	0.453252	487201	0.00735022	0.0215099	0.732567
rs1968041	8	17616562	1	1	0	0	0	0	1	1	1	1	1	1	1	1	1	T	C	0.383	1098580	-0.0085	0.0015	1.45602e-08	37.5144	T	C	0.388	1158130	0.006	0.0015	6.33425e-05	19.8007	T	C	0.383	1071580	-0.0027	0.0015	0.0718606	3.69204	T	C	0.364025	487201	-0.00380183	0.0223287	0.8648
rs1976668	15	99281192	0	0	1	1	0	0	1	1	1	1	1	1	1	1	1	C	T	0.401	1086860	0.0066	0.0015	1.08251e-05	22.7442	C	T	0.404	1162950	-0.0093	0.0014	3.0766e-11	48.4398	C	T	0.4	1064340	-0.0035	0.0015	0.0196307	6.25834	T	C	0.639502	487201	0.00555621	0.0222628	0.802917
rs1977658	1	107607037	0	0	0	0	1	1	1	1	1	1	1	1	1	1	1	T	G	0.298	967506	-0.0049	0.0017	0.00394717	9.71925	T	G	0.297	1000900	-0.0065	0.0017	0.000131555	17.659	T	G	0.297	940129	0.0128	0.0017	5.09694e-14	64.3247	G	T	0.662888	487201	0.0118358	0.0226694	0.601598
rs1998848	14	21492229	0	0	0	0	1	1	1	1	1	1	1	1	1	1	1	A	G	0.018	1098120	-0.0004	0.0058	0.945017	0.00621131	A	G	0.0205	1143650	-0.0099	0.0053	0.0617726	4.50145	A	G	0.018	1069590	-0.0365	0.0059	6.15378e-10	50.3775	A	G	0.01095	487201	-0.0836015	0.106941	0.434359
rs2000999	16	72108093	1	0	0	0	0	0	1	1	1	1	1	1	1	1	1	A	G	0.195	1108930	0.0212	0.0018	5.08151e-32	156.494	A	G	0.2	1167220	-0.004	0.0017	0.0186256	5.97619	A	G	0.195	1080620	0.051	0.0018	1.34315e-176	883.136	A	G	0.191982	487201	-0.00926535	0.0270378	0.731838
rs2001354	8	8569030	0	0	0	0	0	0	1	1	1	1	1	1	1	1	1	T	C	0.263	1119970	-0.0093	0.0016	6.15467e-09	37.5525	T	C	0.265	1179520	0.0026	0.0016	0.104163	3.1061	T	C	0.263	1092670	0.0106	0.0016	3.47248e-11	47.5962	T	C	0.250454	487201	-0.0191198	0.0245902	0.436843
rs200675438	9	102119689	0	0	0	0	0	0	1	1	1	1	1	1	1	1	1	T	TA	0.422	783695	0.0111	0.0018	6.97446e-10	47.1073	T	TA	0.436	811695	-0.0056	0.0018	0.00186385	12.519	T	TA	0.421	761263	-0.002	0.0018	0.266521	1.48452	TA	T	0.655774	487201	-0.00707819	0.0232608	0.760902
rs2008998	17	29413614	0	0	0	0	0	0	1	1	1	1	1	1	1	1	1	G	A	0.373	1091520	-0.0053	0.0017	0.00182301	14.3415	G	A	0.374	1149900	-0.0026	0.0016	0.104163	3.63985	G	A	0.373	1063230	-0.0182	0.0017	9.55163e-27	164.757	A	G	0.684876	487201	0.0207252	0.0232283	0.372263
rs2011442	3	124959834	0	0	0	0	1	1	1	1	1	1	1	1	1	1	1	C	T	0.35	1110160	-0.0061	0.0015	4.76904e-05	18.7959	C	T	0.349	1134820	0.0001	0.0015	0.946847	0.00515659	C	T	0.35	1082870	-0.0113	0.0015	4.94611e-14	62.9171	T	C	0.666447	487201	-0.0060447	0.0225526	0.788679
rs201503938	10	94215014	0	0	0	0	0	0	1	1	1	1	1	1	1	1	1	CTTGA	C	0.0963	909046	0.023	0.0029	2.17328e-15	83.7069	CTTGA	C	0.0964	906342	-0.016	0.0029	3.44362e-08	40.4235	CTTGA	C	0.0963	882568	0.0022	0.003	0.463355	0.743487	CTTGA	C	0.0999801	487201	0.0279167	0.0354199	0.430602
rs2022003	1	158586966	0	0	0	0	0	0	1	1	1	1	1	1	1	1	1	T	A	0.295	1119050	0.0014	0.0015	0.350648	0.912318	T	A	0.297	1178690	0.0047	0.0015	0.00172833	10.8728	T	A	0.295	1091870	0.0099	0.0016	6.11258e-10	44.5143	T	A	0.278745	487201	0.0461193	0.0236737	0.0514007
rs2035837	11	29200527	0	0	1	1	0	0	1	1	1	1	1	1	1	1	1	C	T	0.167	1121240	-0.0088	0.0019	3.62888e-06	24.1582	C	T	0.167	1179520	0.0135	0.0018	6.38178e-14	59.8116	C	T	0.168	1092680	0.0018	0.0019	0.343451	0.989692	C	T	0.153797	487201	-0.00810028	0.0297445	0.78537
rs2057655	5	131807624	0	0	0	0	1	1	1	1	1	1	1	1	1	1	1	A	G	0.231	1105280	0.0064	0.0017	0.000166745	16.0844	A	G	0.235	1163640	-0.0051	0.0016	0.00143508	10.8823	A	G	0.231	1077110	-0.0176	0.0017	4.05824e-25	118.55	A	G	0.195375	487201	0.0689629	0.027049	0.0107861
rs2068888	10	94839642	0	0	0	0	1	0	1	1	1	1	1	1	1	1	1	A	G	0.467	1105080	-0.0296	0.0014	3.21042e-99	482.214	A	G	0.466	1128460	0.0193	0.0014	3.10676e-43	209.237	A	G	0.468	1068990	-0.0144	0.0015	7.99444e-22	110.39	A	G	0.452353	487201	-0.0363094	0.0213698	0.0893007
rs2070971	7	44197583	1	1	0	0	0	0	1	1	1	1	1	1	1	1	1	T	G	0.174	1099100	0.0256	0.0019	2.23433e-41	207.089	T	G	0.178	1153150	-0.0054	0.0019	0.00448167	9.84007	T	G	0.174	1072670	0.0021	0.002	0.293718	1.35976	T	G	0.143654	487201	-0.044622	0.0307445	0.146674
rs2071805	6	32441696	1	0	0	0	0	0	1	1	1	1	1	1	1	1	1	T	C	0.062	1022190	0.0646	0.0032	1.26085e-90	496.399	T	C	0.0626	1074400	-0.0281	0.0031	1.25159e-19	99.5743	T	C	0.0621	996918	0.0232	0.0032	4.16772e-13	62.5086	T	C	0.0413091	487201	-0.00916311	0.0542296	0.865821
rs2081687	8	59388565	1	0	0	0	0	0	1	1	1	1	1	1	1	1	1	T	C	0.319	1119140	0.0199	0.0015	3.61298e-40	192.589	T	C	0.315	1178690	0.0012	0.0015	0.423711	0.732475	T	C	0.319	1091870	0.0283	0.0015	2.14403e-79	380.069	C	T	0.665335	487201	-0.0264236	0.0224882	0.239995
rs2085723	4	151206057	0	0	0	0	1	0	1	1	1	1	1	1	1	1	1	G	T	0.363	1107660	0.0037	0.0015	0.0136377	7.01274	G	T	0.368	1167220	-0.0066	0.0014	2.4256e-06	23.6507	G	T	0.363	1080620	-0.0079	0.0015	1.38923e-07	31.19	T	G	0.632572	487201	-0.0466384	0.0220823	0.0346841
rs208771	8	17800472	0	0	1	0	0	0	1	1	1	1	1	1	1	1	1	C	T	0.452	1117340	-0.0101	0.0015	1.6582e-11	56.4675	C	T	0.46	1176890	0.0104	0.0014	1.09777e-13	63.2422	C	T	0.451	1090060	-0.0022	0.0015	0.142467	2.61261	T	C	0.608589	487201	-0.0436904	0.0218978	0.0460216
rs2089483	17	4676420	0	0	0	0	1	0	1	1	1	1	1	1	1	1	1	A	G	0.295	1090720	0.0123	0.0016	1.50038e-14	68.6422	A	G	0.291	1161320	-0.0017	0.0016	0.288009	1.3849	A	G	0.295	1058720	0.0149	0.0017	1.87265e-18	97.7764	A	G	0.342548	487201	-0.0133147	0.0224728	0.553529
rs2090034	2	20372409	0	0	1	0	0	0	1	1	1	1	1	1	1	1	1	A	G	0.482	1107660	-0.0181	0.0014	3.10535e-38	181.234	A	G	0.477	1167220	-0.0127	0.0014	1.17467e-19	93.9387	A	G	0.482	1080620	-0.0142	0.0014	3.56517e-24	108.818	A	G	0.468241	487201	-0.0141128	0.0213374	0.508349
rs2094453	9	112556911	0	0	1	1	0	0	1	1	1	1	1	1	1	1	1	T	C	0.19	1094960	0.0034	0.0019	0.0735386	3.89606	T	C	0.187	1154520	-0.0118	0.0018	5.54351e-11	48.8816	T	C	0.19	1067920	-0.0001	0.0019	0.958025	0.00328705	C	T	0.776793	487201	0.0204748	0.0257864	0.427186
rs2106727	7	17287998	1	0	0	0	0	0	1	1	1	1	1	1	1	1	1	A	G	0.393	1098280	-0.0124	0.0015	1.37756e-16	80.5747	A	G	0.4	1152330	0.0106	0.0014	3.69142e-14	62.1516	A	G	0.392	1072080	-0.0044	0.0015	0.00335344	9.89362	G	A	0.628849	487201	0.0453159	0.022076	0.0400995
rs2108665	5	134136333	1	0	0	0	0	0	1	1	1	1	1	1	1	1	1	T	C	0.126	1117080	0.0163	0.0022	1.27168e-13	65.3727	T	C	0.126	1141720	-0.0105	0.0021	5.73303e-07	27.7243	T	C	0.125	1077730	0.0009	0.0022	0.682473	0.19096	T	C	0.106397	487201	-0.00869092	0.0344824	0.801011
rs2110690	2	202185132	1	1	0	0	0	0	1	1	1	1	1	1	1	1	1	G	A	0.486	1104830	0.009	0.0014	1.28809e-10	44.7123	G	A	0.492	1164380	0.0013	0.0014	0.353111	0.983648	G	A	0.487	1077820	0.0053	0.0015	0.000410355	15.1279	G	A	0.502971	487201	-0.00378699	0.0212957	0.858857
rs2114660	3	69803691	0	0	1	1	0	0	1	1	1	1	1	1	1	1	1	A	T	0.225	1093340	-0.0033	0.0017	0.0522369	4.15239	A	T	0.228	1128730	0.0113	0.0017	2.99008e-11	50.7397	A	T	0.228	1075120	0.005	0.0018	0.0054732	9.46198	A	T	0.224444	487201	0.0240629	0.0255709	0.346691
rs2126606	12	89674799	0	0	1	1	0	0	1	1	1	1	1	1	1	1	1	C	T	0.357	1087910	0.002	0.0016	0.2113	1.99785	C	T	0.359	1142190	-0.0107	0.0015	9.79669e-13	60.1881	C	T	0.357	1059670	-0.0027	0.0016	0.0915072	3.54657	C	T	0.38647	487201	-0.0179742	0.0232122	0.438728
rs213641	1	26232356	1	1	0	0	0	0	1	1	1	1	1	1	1	1	1	C	A	0.38	1105520	-0.0091	0.0015	1.30592e-09	43.1391	C	A	0.378	1165090	0.0063	0.0015	2.66915e-05	21.745	C	A	0.38	1078260	-0.0039	0.0015	0.00932238	7.72788	A	C	0.601794	487201	0.00950333	0.021738	0.661983
rs2156552	18	47181668	0	0	1	0	0	0	1	1	1	1	1	1	1	1	1	A	T	0.158	1098290	-0.0045	0.002	0.0244489	5.91756	A	T	0.158	1168890	-0.0754	0.0019	0	1770.81	A	T	0.158	1070010	-0.0149	0.002	9.33402e-14	63.2098	T	A	0.827244	487201	0.0137061	0.0279748	0.624173
rs2167750	4	89730074	0	0	1	0	0	0	1	1	1	1	1	1	1	1	1	T	C	0.493	1105920	0.0121	0.0014	5.48245e-18	80.9488	T	C	0.497	1165470	-0.0193	0.0014	3.10676e-43	217.095	T	C	0.493	1078880	0.0032	0.0014	0.022271	5.5228	T	C	0.46872	487201	-0.0176091	0.0213263	0.408975
rs2175766	4	76572191	0	0	1	1	0	0	1	1	1	1	1	1	1	1	1	A	C	0.478	1117080	-0.0029	0.0014	0.0383188	4.68824	A	C	0.477	1141720	-0.0094	0.0014	1.8899e-11	50.3366	A	C	0.478	1089780	-0.0038	0.0015	0.0112983	7.85302	C	A	0.539398	487201	0.00255203	0.0213557	0.904879
rs2185454	14	65870594	0	0	1	1	0	0	1	1	1	1	1	1	1	1	1	G	T	0.317	1090470	0.007	0.0015	3.06125e-06	23.1381	G	T	0.312	1161070	-0.011	0.0015	2.24498e-13	60.3168	G	T	0.317	1065380	-0.0017	0.0016	0.288009	1.33325	T	G	0.676435	487201	0.00196554	0.0227185	0.931055
rs2203452	2	227094758	1	0	0	0	0	0	1	1	1	1	1	1	1	1	1	A	G	0.336	1106830	-0.032	0.0015	5.56942e-101	505.96	A	G	0.329	1166380	0.0351	0.0015	4.27358e-121	634.802	A	G	0.336	1079820	-0.002	0.0015	0.182422	1.9273	G	A	0.651206	487201	-0.00249154	0.0222741	0.910936
rs2207794	1	61865627	0	0	0	0	1	1	1	1	1	1	1	1	1	1	1	T	C	0.263	1119630	-0.008	0.0016	5.73303e-07	27.7791	T	C	0.264	1179270	0.004	0.0016	0.0124193	7.33241	T	C	0.263	1092430	-0.0088	0.0017	2.26123e-07	32.7963	T	C	0.219129	487201	0.00638775	0.0260083	0.805989
rs2207878	20	21951847	0	0	1	1	0	0	1	1	1	1	1	1	1	1	1	G	A	0.468	1105200	-0.0014	0.0014	0.317311	1.07866	G	A	0.47	1175800	0.0063	0.0014	6.79535e-06	23.2502	G	A	0.467	1076920	0.0001	0.0015	0.946847	0.00536113	G	A	0.443816	487201	-0.0176052	0.0214749	0.41233
rs221793	7	100280896	0	0	0	0	1	1	1	1	1	1	1	1	1	1	1	A	C	0.0833	1059560	0.0014	0.0027	0.604097	0.317163	A	C	0.0835	1078810	0.0037	0.0027	0.170571	2.26046	A	C	0.0834	1033690	0.0285	0.0027	4.78799e-26	128.383	C	A	0.901846	487201	-0.025007	0.0357657	0.484434
rs2219143	9	2622278	1	0	0	0	0	0	1	1	1	1	1	1	1	1	1	A	G	0.378	1043780	-0.0073	0.0016	5.05481e-06	26.1563	A	G	0.379	1068990	0.0079	0.0016	7.91304e-07	31.4051	A	G	0.377	1012810	0.0016	0.0016	0.317311	1.21794	A	G	0.384008	487201	-0.0266583	0.0225113	0.236326
rs2229741	21	16340289	0	0	1	1	0	0	1	1	1	1	1	1	1	1	1	T	C	0.479	1094180	0.006	0.0015	6.33425e-05	19.6608	T	C	0.479	1129860	-0.0075	0.0014	8.45483e-08	31.7221	T	C	0.479	1065960	0.0023	0.0015	0.125194	2.81449	T	C	0.431215	487201	-0.0101891	0.021545	0.63627
rs2236464	21	46898174	0	0	1	1	0	0	1	1	1	1	1	1	1	1	1	C	T	0.22	1084360	0.007	0.0018	0.000100704	18.2357	C	T	0.219	1113220	-0.015	0.0017	1.10908e-18	85.6883	C	T	0.22	1058000	-0.0073	0.0018	5.00153e-05	19.3502	C	T	0.213338	487201	-0.0195949	0.0261572	0.453785
rs2245133	6	131931092	0	0	1	1	0	0	1	1	1	1	1	1	1	1	1	C	T	0.184	1104770	0.006	0.0019	0.00158913	11.9431	C	T	0.188	1164320	-0.0137	0.0018	2.71749e-14	66.7239	C	T	0.183	1077730	-0.0071	0.0019	0.000186346	16.2456	C	T	0.166911	487201	0.0440662	0.0285194	0.122315
rs2245899	15	61952501	1	0	0	0	0	0	1	1	1	1	1	1	1	1	1	A	G	0.436	1103440	0.0094	0.0014	1.8899e-11	47.9533	A	G	0.432	1179520	-0.0095	0.0014	1.15514e-11	52.2436	A	G	0.435	1076310	0.0001	0.0014	0.943057	0.00529059	A	G	0.419997	487201	0.0234922	0.0215528	0.275721
rs2247139	12	122380274	0	0	0	0	1	1	1	1	1	1	1	1	1	1	1	A	G	0.136	1108100	-0.0014	0.0021	0.504985	0.510408	A	G	0.136	1174650	0.0036	0.002	0.0718606	3.57764	A	G	0.136	1091870	0.0124	0.0021	3.53156e-09	39.4559	G	A	0.876611	487201	-0.0242276	0.0322368	0.45232
rs2248162	6	29915061	0	0	0	0	0	0	1	1	1	1	1	1	1	1	1	T	C	0.295	1034420	-0.0107	0.0017	3.09153e-10	49.2635	T	C	0.288	1090560	-0.0103	0.0017	1.37121e-09	47.4509	T	C	0.296	1006060	-0.0029	0.0017	0.08803	3.52626	C	T	0.645446	487201	-0.0378805	0.0222002	0.0879495
rs2251024	12	51103633	0	0	0	0	1	0	1	1	1	1	1	1	1	1	1	T	C	0.297	1065180	-0.0004	0.0016	0.802587	0.0711679	T	C	0.296	1098050	-0.0081	0.0016	4.13794e-07	30.026	T	C	0.296	1050240	-0.017	0.0017	1.52397e-23	126.512	T	C	0.334464	487201	0.0152335	0.0225424	0.499187
rs2252867	2	65296280	1	0	0	0	0	0	1	1	1	1	1	1	1	1	1	C	T	0.376	1106830	-0.019	0.0014	5.91577e-42	187.527	C	T	0.374	1166380	0.0148	0.0014	4.04289e-26	119.642	C	T	0.376	1079820	0.0026	0.0015	0.0830364	3.42532	C	T	0.36781	487201	-0.0392204	0.0220174	0.0748575
rs2273668	6	109323519	0	0	0	0	1	1	1	1	1	1	1	1	1	1	1	T	G	0.111	1115350	-0.0041	0.0023	0.07465	3.70028	T	G	0.111	1140030	-0.0078	0.0022	0.000391937	13.6888	T	G	0.111	1076000	-0.0133	0.0023	7.3551e-09	37.5651	T	G	0.119634	487201	-0.000387859	0.032656	0.990524
rs2280334	2	66665146	1	0	0	0	0	0	1	1	1	1	1	1	1	1	1	T	C	0.368	1116250	0.0104	0.0015	4.11038e-12	56.1622	T	C	0.367	1140890	-0.0095	0.0015	2.3992e-10	47.8419	T	C	0.367	1088970	-0.0027	0.0015	0.0718606	3.68845	C	T	0.673493	487201	-0.0216647	0.0226808	0.339477
rs2283038	7	106835410	1	0	0	0	0	0	1	1	1	1	1	1	1	1	1	T	C	0.227	1105440	-0.0097	0.0018	7.08946e-08	36.5029	T	C	0.229	1159490	-0.0034	0.0017	0.0455003	4.7331	T	C	0.227	1078400	0.0149	0.0018	1.25495e-16	84.0274	T	C	0.232542	487201	0.0136923	0.0252285	0.587315
rs2289863	19	4028783	0	0	1	1	0	0	1	1	1	1	1	1	1	1	1	C	T	0.29	1052800	-0.0038	0.0018	0.0347628	6.26039	C	T	0.289	1075300	0.0156	0.0018	4.44955e-18	107.552	C	T	0.29	1026740	0.0015	0.0018	0.404657	0.951325	T	C	0.738334	487201	-0.0266294	0.024766	0.282267
rs2290846	4	151199080	0	0	1	0	0	0	1	1	1	1	1	1	1	1	1	A	G	0.243	1104770	0.0072	0.0017	2.28253e-05	21.0706	A	G	0.244	1176630	-0.011	0.0016	6.19899e-12	52.5274	A	G	0.242	1089780	-0.0095	0.0017	2.29389e-08	36.084	A	G	0.277624	487201	0.0592484	0.0237358	0.0125545
rs2292318	16	67985706	0	0	1	0	0	0	1	1	1	1	1	1	1	1	1	T	C	0.14	1107360	-0.0149	0.002	9.33402e-14	59.2025	T	C	0.14	1177960	0.0731	0.002	1.78314e-292	1517.68	T	C	0.14	1079080	-0.0007	0.0021	0.738883	0.127323	T	C	0.123951	487201	-0.0454507	0.032342	0.159928
rs2295027	20	47582884	0	0	0	0	1	1	1	1	1	1	1	1	1	1	1	A	G	0.324	1098290	0.0029	0.0016	0.069909	4.04609	A	G	0.321	1168890	-0.0011	0.0015	0.463355	0.616543	A	G	0.324	1070010	0.0112	0.0016	2.55963e-12	58.7988	A	G	0.324672	487201	0.0357839	0.0227345	0.11549
rs2297359	6	160492613	0	0	0	0	1	0	1	1	1	1	1	1	1	1	1	C	T	0.0307	1116130	-0.0032	0.0042	0.446117	0.680207	C	T	0.0334	1170490	0.0073	0.0039	0.061235	4.02752	C	T	0.0307	1076500	0.0597	0.0043	7.9507e-44	228.392	C	T	0.0195101	487201	0.0361593	0.0792853	0.648342
rs2302429	7	75614777	0	0	0	0	1	0	1	1	1	1	1	1	1	1	1	A	G	0.195	1105440	0.01	0.0018	2.7673e-08	34.7063	A	G	0.198	1159490	-0.005	0.0018	0.0054732	9.20618	A	G	0.195	1078400	0.0101	0.0018	2.01032e-08	34.5379	A	G	0.181861	487201	0.0172572	0.0274663	0.529805
rs2305398	3	12856856	0	0	0	0	1	1	1	1	1	1	1	1	1	1	1	A	G	0.404	1105030	0.0058	0.0015	0.000110333	17.9017	A	G	0.402	1129680	0.0023	0.0015	0.125194	2.87322	A	G	0.403	1078010	0.0088	0.0015	4.44643e-09	40.171	G	A	0.616772	487201	-0.0304198	0.0219726	0.166223
rs2305637	3	47045846	0	0	1	1	0	0	1	1	1	1	1	1	1	1	1	T	C	0.163	1074290	0.0042	0.002	0.0357288	5.17088	T	C	0.164	1108190	-0.0233	0.002	2.29459e-31	164.995	T	C	0.164	1060310	0.0012	0.002	0.548506	0.418673	T	C	0.170137	487201	-0.0451522	0.0282166	0.109555
rs2306363	11	65405600	0	0	1	0	0	0	1	1	1	1	1	1	1	1	1	T	G	0.19	1078610	-0.0183	0.0018	2.79304e-24	111.193	T	G	0.192	1149200	0.021	0.0018	1.88672e-31	157.266	T	G	0.189	1062870	0.0131	0.0019	5.39646e-12	55.9187	T	G	0.204555	487201	-0.0561351	0.0263316	0.0330192
rs2306486	8	74888494	0	0	0	0	1	1	1	1	1	1	1	1	1	1	1	T	C	0.292	1107660	-0.001	0.0016	0.531971	0.457986	T	C	0.289	1167220	0.0005	0.0015	0.738883	0.119919	T	C	0.292	1080620	-0.0141	0.0016	1.22385e-18	88.8367	T	C	0.313151	487201	0.00661666	0.0229316	0.772935
rs2307003	19	7912816	0	0	1	0	0	0	1	1	1	1	1	1	1	1	1	T	C	0.382	945855	0.0101	0.0016	2.74563e-10	45.5585	T	C	0.388	998903	-0.0082	0.0016	2.97538e-07	31.899	T	C	0.381	920194	0.0026	0.0017	0.126162	2.93408	T	C	0.365211	487201	0.0283377	0.0222165	0.202122
rs2307111	5	75003678	0	0	1	0	0	0	1	1	1	1	1	1	1	1	1	C	T	0.452	1104770	-0.0022	0.0015	0.142467	2.64891	C	T	0.451	1129410	0.0156	0.0015	2.47933e-25	136.123	C	T	0.452	1077730	0.0368	0.0015	6.51506e-133	723.511	C	T	0.409396	487201	0.0343371	0.0218307	0.115745
rs2339234	5	170612546	0	0	1	1	0	0	1	1	1	1	1	1	1	1	1	G	A	0.295	1089660	-0.005	0.0016	0.00177805	11.3312	G	A	0.29	1150420	0.0104	0.0016	8.032e-11	51.2422	G	A	0.295	1062590	0.0003	0.0016	0.851269	0.0397785	A	G	0.688271	487201	0.0299568	0.0230131	0.19301
rs2339718	12	111702646	1	0	0	0	0	0	1	1	1	1	1	1	1	1	1	G	A	0.305	1097690	-0.011	0.0016	6.19899e-12	56.312	G	A	0.309	1169730	0.0117	0.0015	6.19072e-15	68.3831	G	A	0.305	1082630	0.0062	0.0016	0.000106625	17.6435	G	A	0.260091	487201	0.0167346	0.0244691	0.494033
rs235314	21	46271452	0	0	1	1	0	0	1	1	1	1	1	1	1	1	1	T	C	0.497	1097280	-0.0006	0.0014	0.668235	0.197503	T	C	0.498	1120660	-0.0194	0.0014	1.15168e-43	210.922	T	C	0.498	1069030	0.0081	0.0015	6.66409e-08	35.0701	T	C	0.529543	487201	0.0070248	0.0213247	0.741838
rs2353487	11	27690399	0	0	0	0	0	0	1	1	1	1	1	1	1	1	1	C	T	0.366	1114930	0.0145	0.0015	4.17764e-22	108.799	C	T	0.362	1178710	-0.014	0.0015	1.02593e-20	106.724	C	T	0.366	1087540	-0.0034	0.0015	0.0234106	5.83452	T	C	0.659578	487201	-0.0264818	0.0226327	0.241972
rs2354155	17	40546652	0	0	0	0	1	0	1	1	1	1	1	1	1	1	1	G	A	0.497	1051100	0.0066	0.0016	3.70735e-05	22.8926	G	A	0.496	1130560	-0.0048	0.0015	0.00137428	13.0233	G	A	0.498	1023050	0.0088	0.0016	3.79791e-08	39.6133	A	G	0.515883	487201	-0.0110859	0.0217998	0.611081
rs2358183	4	148985862	1	0	0	0	0	0	1	1	1	1	1	1	1	1	1	T	C	0.252	1097860	-0.0115	0.0016	6.59884e-13	54.7388	T	C	0.249	1157420	0.0105	0.0016	5.2913e-11	47.7261	T	C	0.252	1070820	-0.0027	0.0017	0.112233	2.94291	C	T	0.749319	487201	-0.0234397	0.0247211	0.343045
rs2361147	1	25049949	0	0	1	1	0	0	1	1	1	1	1	1	1	1	1	G	A	0.285	1119880	0.0022	0.0016	0.169131	2.20901	G	A	0.29	1179520	-0.008	0.0015	9.64261e-08	31.0873	G	A	0.285	1092680	-0.006	0.0016	0.000176835	16.0318	G	A	0.259491	487201	-0.00728423	0.0243549	0.764874
rs2362529	7	1067906	0	0	0	0	1	0	1	1	1	1	1	1	1	1	1	C	T	0.213	1104300	0.0021	0.0017	0.216721	1.63271	C	T	0.213	1158340	-0.0183	0.0017	5.05226e-27	130.068	C	T	0.213	1077410	-0.0199	0.0018	2.06057e-28	143.063	C	T	0.213853	487201	0.00273727	0.0259556	0.916011
rs2369280	12	508859	1	1	0	0	0	0	1	1	1	1	1	1	1	1	1	G	T	0.286	1085670	0.0087	0.0017	3.09371e-07	33.5616	G	T	0.288	1128230	-0.0029	0.0017	0.08803	3.89132	G	T	0.286	1045480	0.0008	0.0017	0.637935	0.273268	T	G	0.731215	487201	-0.0194647	0.0240402	0.418128
rs2391159	1	92971951	0	0	0	0	1	1	1	1	1	1	1	1	1	1	1	T	C	0.174	1119840	-0.005	0.0019	0.00849891	8.04744	T	C	0.17	1179520	-0.0042	0.0019	0.0270687	5.87168	T	C	0.174	1092630	-0.0249	0.0019	3.07195e-39	194.764	C	T	0.803243	487201	-0.0152383	0.0266752	0.567827
rs2393729	10	63837016	1	0	0	0	0	0	1	1	1	1	1	1	1	1	1	T	C	0.383	1115740	-0.0099	0.0015	4.11158e-11	51.6853	T	C	0.383	1179520	0.0102	0.0014	3.1997e-13	58.0016	T	C	0.384	1088360	-0.0018	0.0015	0.230139	1.66824	T	C	0.414624	487201	0.00956749	0.0216454	0.658482
rs2393730	10	63837006	0	0	1	0	0	0	1	1	1	1	1	1	1	1	1	A	G	0.383	1115740	-0.0099	0.0015	4.11158e-11	51.6853	A	G	0.384	1144610	0.0106	0.0014	3.69142e-14	60.8462	A	G	0.384	1088360	-0.0018	0.0015	0.230139	1.66824	A	G	0.414666	487201	0.009436	0.0216452	0.66288
rs2393792	12	121406293	0	0	1	0	0	0	1	1	1	1	1	1	1	1	1	A	G	0.472	1068690	0.0011	0.0014	0.432035	0.644529	A	G	0.472	1140630	-0.0143	0.0014	1.71135e-24	116.27	A	G	0.471	1055410	-0.0183	0.0015	3.10824e-34	176.158	A	G	0.475675	487201	0.0535584	0.0213053	0.0119419
rs2394931	10	74666065	0	0	1	0	0	0	1	1	1	1	1	1	1	1	1	A	G	0.127	1108930	0.0247	0.0025	5.08329e-23	150.039	A	G	0.127	1129080	-0.0164	0.0025	5.38078e-11	67.3419	A	G	0.128	1080620	-0.0229	0.0025	5.18973e-20	126.517	A	G	0.0675202	487201	6.68626e-05	0.0473517	0.998873
rs2395943	6	42940673	0	0	0	0	1	0	1	1	1	1	1	1	1	1	1	A	G	0.403	1117080	-0.0055	0.0015	0.000245733	16.2602	A	G	0.402	1141720	-0.0148	0.0015	5.80621e-23	120.25	A	G	0.402	1089780	0.0138	0.0015	3.5795e-20	99.7914	G	A	0.594931	487201	-0.0073305	0.0216658	0.735104
rs2409663	8	10643233	0	0	0	0	0	0	1	1	1	1	1	1	1	1	1	G	T	0.425	1107530	-0.0158	0.0015	6.0648e-26	135.148	G	T	0.431	1167090	-0.0005	0.0015	0.738883	0.143108	G	T	0.425	1080250	0.0113	0.0015	4.94611e-14	67.4209	T	G	0.585041	487201	0.00624118	0.0216288	0.772919
rs2413926	15	49336477	0	0	0	0	1	1	1	1	1	1	1	1	1	1	1	A	T	0.335	1103440	-0.002	0.0015	0.182422	1.96655	A	T	0.33	1179520	0.0034	0.0015	0.0234106	6.02953	A	T	0.335	1076310	-0.0135	0.0016	3.24197e-17	87.4049	A	T	0.368635	487201	0.0120092	0.0220313	0.585687
rs2414178	15	53001538	0	0	0	0	0	0	1	1	1	1	1	1	1	1	1	C	T	0.223	1091740	-0.0061	0.0017	0.000332924	14.078	C	T	0.224	1129350	0.0094	0.0017	3.21306e-08	34.6926	C	T	0.222	1073420	0.0018	0.0018	0.317311	1.20137	C	T	0.223466	487201	-0.0373867	0.0259206	0.149202
rs2415142	15	73431600	0	0	1	0	0	0	1	1	1	1	1	1	1	1	1	T	G	0.426	1096490	-0.0101	0.0015	1.6582e-11	54.7041	T	G	0.431	1167090	0.0095	0.0014	1.15514e-11	51.6642	T	G	0.427	1068200	-0.0022	0.0015	0.142467	2.52994	G	T	0.553527	487201	0.0263713	0.0214311	0.218504
rs2416797	9	123480600	0	0	1	0	0	0	1	1	1	1	1	1	1	1	1	C	A	0.312	1104200	-0.0116	0.0015	1.04767e-14	63.7912	C	A	0.318	1163750	0.01	0.0015	2.61678e-11	50.48	C	A	0.312	1077200	-0.0027	0.0016	0.0915072	3.3713	A	C	0.695437	487201	-0.0280711	0.0231148	0.224587
rs2418130	9	113830547	0	0	1	0	0	0	1	1	1	1	1	1	1	1	1	T	C	0.36	1104770	-0.0089	0.0015	2.96845e-09	40.3255	T	C	0.366	1164320	0.0089	0.0015	2.96845e-09	42.8024	T	C	0.36	1073420	-0.0031	0.0015	0.0387656	4.75343	T	C	0.335167	487201	0.0064552	0.0226126	0.775284
rs2433204	15	57920703	0	0	1	1	0	0	1	1	1	1	1	1	1	1	1	G	A	0.435	1101690	-0.003	0.0014	0.0321246	4.87383	G	A	0.438	1177770	0.0088	0.0014	3.2635e-10	44.9037	G	A	0.434	1074560	-0.0002	0.0015	0.89393	0.0211167	G	A	0.42129	487201	0.0326988	0.0216755	0.131412
rs245078	5	149353598	1	1	0	0	0	0	1	1	1	1	1	1	1	1	1	G	A	0.438	1104100	-0.0066	0.0015	1.08251e-05	23.678	G	A	0.442	1164850	0.0046	0.0014	0.00101724	12.1584	G	A	0.438	1077010	-0.001	0.0015	0.504985	0.530224	G	A	0.423169	487201	-0.0215833	0.0215782	0.317198
rs2455850	3	15782711	0	0	1	0	0	0	1	1	1	1	1	1	1	1	1	A	C	0.319	1073540	0.0074	0.0016	3.74598e-06	25.5422	A	C	0.312	1133100	-0.0104	0.0016	8.032e-11	52.6172	A	C	0.32	1047010	0.0023	0.0016	0.150576	2.41044	C	A	0.671359	487201	-0.0411501	0.0227331	0.0702741
rs2460382	2	135014116	0	0	0	0	0	0	1	1	1	1	1	1	1	1	1	G	A	0.231	1119140	-0.0025	0.0017	0.141403	2.48504	G	A	0.231	1143780	-0.0025	0.0016	0.11817	2.53975	G	A	0.231	1091870	-0.0115	0.0017	1.3358e-11	51.3044	A	G	0.769955	487201	0.0146154	0.0253953	0.564943
rs2469128	15	66877172	0	0	1	0	0	0	1	1	1	1	1	1	1	1	1	A	G	0.423	1098520	-0.0116	0.0014	1.17402e-16	72.1602	A	G	0.424	1139700	0.01	0.0014	9.14106e-13	55.671	A	G	0.423	1071390	0.0017	0.0015	0.257074	1.51144	A	G	0.437276	487201	0.0158167	0.0214378	0.460641
rs247617	16	56990716	1	0	0	0	1	0	1	1	1	1	1	1	1	1	1	A	C	0.304	1101830	-0.0336	0.0015	3.93578e-111	526.639	A	C	0.301	1160120	0.2297	0.0015	0	26342	A	C	0.303	1078960	-0.0282	0.0016	1.58369e-69	362.538	A	C	0.321132	487201	-0.0382415	0.0227388	0.0926134
rs2494747	14	105258437	0	0	1	1	0	0	1	1	1	1	1	1	1	1	1	G	T	0.454	1054190	-0.0049	0.0016	0.00219496	12.5486	G	T	0.461	1097910	0.0272	0.0016	8.21199e-65	403.816	G	T	0.454	1030420	-0.0013	0.0016	0.416505	0.863334	T	G	0.601658	487201	-0.00694821	0.0219082	0.751129
rs2509902	2	158514969	0	0	1	0	0	0	1	1	1	1	1	1	1	1	1	T	C	0.139	1093820	-0.0133	0.0021	2.3992e-10	46.3143	T	C	0.135	1153390	0.0133	0.0021	2.3992e-10	47.6515	T	C	0.139	1067390	-0.0039	0.0021	0.0632908	3.88598	C	T	0.85588	487201	0.00215049	0.03036	0.943531
rs2517601	6	30074072	0	0	0	0	0	0	1	1	1	1	1	1	1	1	1	C	G	0.0963	1012510	-0.0228	0.0026	1.79891e-18	91.6195	C	G	0.0947	1064570	-0.0159	0.0027	3.88801e-09	46.1486	C	G	0.0969	987393	-0.0088	0.0027	0.00111704	13.3829	C	G	0.134002	487201	0.0777052	0.0311015	0.0124742
rs2519093	9	136141870	0	0	1	0	0	0	1	1	1	1	1	1	1	1	1	T	C	0.182	1106830	-0.0065	0.0018	0.000304888	13.9241	T	C	0.184	1166380	0.0139	0.0018	1.14319e-14	67.6756	T	C	0.182	1079820	0.0748	0.0018	0	1801.91	T	C	0.182103	487201	0.0263363	0.0276161	0.340257
rs2540949	2	65284231	0	0	1	0	0	0	1	1	1	1	1	1	1	1	1	T	A	0.385	1106830	-0.019	0.0015	9.04781e-37	189.246	T	A	0.383	1166380	0.0148	0.0014	4.04289e-26	120.76	T	A	0.385	1079820	0.0022	0.0015	0.142467	2.47493	T	A	0.377625	487201	-0.0452373	0.021911	0.0389614
rs2544645	5	72919127	0	0	1	1	0	0	1	1	1	1	1	1	1	1	1	G	C	0.238	1096640	-0.0002	0.0017	0.906347	0.0159106	G	C	0.238	1156200	-0.0145	0.0017	1.47094e-17	88.1786	G	C	0.238	1069620	0.0042	0.0017	0.0134891	6.84372	C	G	0.727769	487201	-0.0105266	0.0238611	0.659097
rs254559	5	134444982	0	0	1	1	0	0	1	1	1	1	1	1	1	1	1	A	C	0.37	1107660	0.0027	0.0015	0.0718606	3.7645	A	C	0.368	1167220	-0.0095	0.0014	1.15514e-11	49.0018	A	C	0.37	1080620	0.0021	0.0015	0.161513	2.22169	A	C	0.398586	487201	0.0260949	0.0217209	0.229607
rs2551657	2	208372913	0	0	0	0	0	0	1	1	1	1	1	1	1	1	1	G	T	0.193	1045540	-0.0072	0.0019	0.000150967	16.8839	G	T	0.193	1070000	0.0114	0.0019	1.97318e-09	43.3183	G	T	0.193	1020000	0.0042	0.0019	0.0270687	5.60481	G	T	0.190196	487201	0.0533572	0.0270377	0.0484462
rs257378	7	106801395	0	0	1	0	0	0	1	1	1	1	1	1	1	1	1	G	C	0.176	1105440	0.005	0.0019	0.00849891	8.01581	G	C	0.173	1159490	0.0136	0.0019	8.19254e-13	61.3689	G	C	0.176	1078400	-0.0117	0.0019	7.37183e-10	42.8191	G	C	0.199764	487201	0.0455938	0.026509	0.0854444
rs2577619	2	109090267	0	0	0	0	1	1	1	1	1	1	1	1	1	1	1	C	G	0.196	1107660	-0.0008	0.0018	0.656721	0.223423	C	G	0.194	1167220	0.0019	0.0018	0.291171	1.31773	C	G	0.197	1080620	0.0177	0.0018	8.08959e-23	107.121	C	G	0.193849	487201	-0.0187579	0.0268791	0.485263
rs2586116	17	38505824	0	0	0	0	0	0	1	1	1	1	1	1	1	1	1	G	C	0.224	1020970	0.0012	0.0019	0.527662	0.51111	G	C	0.224	1056230	-0.0119	0.0019	3.77258e-10	52.0011	G	C	0.224	994978	0.0003	0.0019	0.87454	0.0311311	G	C	0.250585	487201	-0.00601012	0.0244263	0.805643
rs25863	5	96105926	0	0	1	1	0	0	1	1	1	1	1	1	1	1	1	A	G	0.418	1107660	-0.0036	0.0014	0.010128	6.98462	A	G	0.41	1167220	0.0085	0.0014	1.26777e-09	40.801	A	G	0.418	1080620	0.0006	0.0015	0.689157	0.18928	A	G	0.454793	487201	-0.00378882	0.0213611	0.859218
rs2592182	2	70449776	0	0	0	0	1	0	1	1	1	1	1	1	1	1	1	G	A	0.468	1095020	0.0037	0.0015	0.0136377	7.46475	G	A	0.471	1154580	0.0069	0.0015	4.22491e-06	27.3929	G	A	0.468	1068010	0.0106	0.0015	1.587e-12	59.7583	G	A	0.405302	487201	-0.021569	0.0218552	0.323689
rs26008	5	131008194	1	0	1	0	0	0	1	1	1	1	1	1	1	1	1	T	C	0.0839	1114440	0.0238	0.0025	1.73179e-21	97.0471	T	C	0.083	1139090	-0.0178	0.0025	1.07927e-12	54.9409	T	C	0.0826	1075120	0.0024	0.0026	0.355967	0.938529	C	T	0.938605	487201	-0.0582938	0.0445702	0.190904
rs2608301	12	53793314	0	0	0	0	1	0	1	1	1	1	1	1	1	1	1	A	C	0.218	1103440	0.0064	0.0018	0.000377181	15.4102	A	C	0.218	1175490	-0.011	0.0018	9.89398e-10	48.497	A	C	0.219	1088360	0.0111	0.0018	6.97446e-10	45.8734	A	C	0.184594	487201	0.0129423	0.0279004	0.642738
rs261291	15	58680178	0	0	1	0	0	0	1	1	1	1	1	1	1	1	1	C	T	0.371	1096910	0.0295	0.0015	4.16262e-86	445.703	C	T	0.375	1167510	0.0975	0.0014	0	5225.77	C	T	0.37	1069470	0.0023	0.0015	0.125194	2.63753	C	T	0.359447	487201	-0.00587655	0.0221816	0.791064
rs2613496	1	72754788	0	0	1	0	0	0	1	1	1	1	1	1	1	1	1	T	C	0.174	1108040	-0.0122	0.0019	1.35335e-10	47.4081	T	C	0.17	1168140	0.0133	0.0019	2.55963e-12	58.3144	T	C	0.175	1081520	-0.0004	0.0019	0.833257	0.0499661	C	T	0.809443	487201	0.0237123	0.0271099	0.381752
rs2613505	1	72835410	1	0	0	0	0	0	1	1	1	1	1	1	1	1	1	C	T	0.161	1115440	-0.0127	0.002	2.15315e-10	48.606	C	T	0.158	1175120	0.0117	0.0019	7.37183e-10	42.8024	C	T	0.161	1088260	-0.002	0.002	0.317311	1.17601	T	C	0.808204	487201	0.0270858	0.026983	0.31547
rs2616213	8	20610866	1	0	0	0	0	0	1	1	1	1	1	1	1	1	1	T	C	0.482	1085590	0.0098	0.0015	6.43218e-11	52.0649	T	C	0.487	1145160	-0.0067	0.0014	1.7038e-06	25.6863	T	C	0.481	1058850	0.0002	0.0015	0.89393	0.0211464	C	T	0.527876	487201	0.0179126	0.0214791	0.404306
rs2618514	11	14012524	0	0	1	1	0	0	1	1	1	1	1	1	1	1	1	T	C	0.488	1108600	0.0049	0.0015	0.00108822	13.3012	T	C	0.483	1166890	-0.0085	0.0014	1.26777e-09	42.1066	T	C	0.488	1080060	-0.0013	0.0015	0.386125	0.912124	C	T	0.504202	487201	0.0224655	0.0213499	0.292683
rs2618566	20	17844684	0	0	0	0	1	0	1	1	1	1	1	1	1	1	1	G	T	0.352	1042170	-0.0062	0.0016	0.000106625	18.2758	G	T	0.35	1089180	-0.0002	0.0015	0.89393	0.019823	G	T	0.352	1007950	0.0367	0.0016	1.96396e-116	619.705	T	G	0.655274	487201	0.066728	0.0223974	0.00288936
rs2642438	1	220970028	1	0	1	0	1	0	1	1	1	1	1	1	1	1	1	A	G	0.261	1103720	0.0164	0.0016	1.18344e-24	114.526	A	G	0.259	1159490	-0.0273	0.0016	2.82215e-65	331.79	A	G	0.261	1076550	-0.0279	0.0017	1.57558e-60	323.361	G	A	0.708807	487201	-0.00573207	0.023353	0.806106
rs267733	1	150958836	0	0	0	0	1	0	1	1	1	1	1	1	1	1	1	G	A	0.133	1103640	-0.0051	0.0021	0.0151584	6.62019	G	A	0.134	1128500	0.0188	0.0021	3.47896e-19	92.5774	G	A	0.133	1076710	-0.0204	0.0021	2.6208e-22	103.348	G	A	0.155943	487201	0.0482856	0.0291776	0.0979477
rs2721961	8	116657911	0	0	0	0	1	0	1	1	1	1	1	1	1	1	1	G	T	0.304	1104990	-0.0099	0.0016	6.11258e-10	45.8309	G	T	0.302	1159050	-0.0039	0.0015	0.00932238	7.43234	G	T	0.304	1077950	-0.0203	0.0016	6.93647e-37	188.009	G	T	0.285966	487201	-0.0394659	0.0237593	0.0966995
rs2723509	7	17817037	1	0	0	0	0	0	1	1	1	1	1	1	1	1	1	A	G	0.475	1107660	0.0143	0.0015	1.52312e-21	112.981	A	G	0.483	1161720	-0.0231	0.0015	1.63669e-53	309.676	A	G	0.475	1080620	-0.0056	0.0015	0.000188962	16.902	A	G	0.426141	487201	-0.00483773	0.0216372	0.823081
rs2727295	17	61887693	0	0	1	1	0	0	1	1	1	1	1	1	1	1	1	C	T	0.417	1082580	0.0071	0.0015	2.20862e-06	26.5351	C	T	0.418	1153180	-0.0087	0.0015	6.63149e-09	42.4698	C	T	0.417	1054470	0.0001	0.0015	0.946847	0.00512706	T	C	0.60515	487201	0.0237975	0.0218532	0.276167
rs2737700	13	23908034	1	0	0	0	0	0	1	1	1	1	1	1	1	1	1	G	A	0.417	1103440	-0.0116	0.0014	1.17402e-16	72.1983	G	A	0.417	1144610	0.0089	0.0014	2.05541e-10	44.0847	G	A	0.417	1076310	-0.0005	0.0015	0.738883	0.130831	G	A	0.443654	487201	-0.0273086	0.0213958	0.201831
rs2740488	9	107661742	0	0	1	0	0	0	1	1	1	1	1	1	1	1	1	C	A	0.27	1107020	-0.0186	0.0016	3.07593e-31	150.993	C	A	0.271	1166570	-0.0658	0.0016	0	1999.09	C	A	0.27	1080010	-0.0215	0.0016	3.64546e-41	196.834	C	A	0.269714	487201	-0.0139837	0.0240187	0.560433
rs2744944	6	34658080	0	0	1	1	0	0	1	1	1	1	1	1	1	1	1	A	C	0.393	1094390	0.0017	0.0015	0.257074	1.50897	A	C	0.39	1153960	-0.0281	0.0015	2.64805e-78	433.701	A	C	0.394	1067400	-0.0019	0.0015	0.205275	1.84007	C	A	0.633086	487201	0.0124901	0.0221768	0.573295
rs2749013	6	52627165	0	0	1	0	0	0	1	1	1	1	1	1	1	1	1	A	G	0.306	1116220	0.0172	0.0016	5.92616e-27	140.272	A	G	0.302	1172560	-0.0142	0.0015	2.88916e-21	99.6874	A	G	0.306	1085730	0.0071	0.0016	9.10097e-06	23.2465	G	A	0.653117	487201	-0.00636073	0.0223592	0.776043
rs2750415	6	139261477	0	0	1	1	0	0	1	1	1	1	1	1	1	1	1	G	A	0.19	1098780	-0.0049	0.0018	0.00648445	8.12033	G	A	0.191	1158340	0.0147	0.0018	3.17027e-16	77.359	G	A	0.19	1060270	0.0029	0.0019	0.126931	2.74461	A	G	0.828117	487201	0.0110432	0.0283299	0.696678
rs275179	15	39447529	1	0	1	0	0	0	1	1	1	1	1	1	1	1	1	G	A	0.255	1102600	-0.0129	0.0018	7.68458e-13	69.7189	G	A	0.265	1178690	0.0102	0.0017	1.97318e-09	47.7727	G	A	0.255	1075500	0.0002	0.0018	0.911528	0.0163454	G	A	0.1748	487201	0.0259448	0.0296856	0.382126
rs2773513	9	6666512	1	1	0	0	0	0	1	1	1	1	1	1	1	1	1	T	A	0.153	1115050	0.0139	0.0019	2.55873e-13	55.8406	T	A	0.151	1176040	0.0001	0.0019	0.958025	0.00301534	T	A	0.153	1089270	0.0057	0.002	0.00437192	9.17261	T	A	0.144864	487201	0.0259551	0.0303677	0.39272
rs2792751	10	113940329	0	0	0	0	1	0	1	1	1	1	1	1	1	1	1	T	C	0.265	1105200	-0.0179	0.0016	4.69484e-29	137.963	T	C	0.265	1140890	0.0304	0.0016	1.70544e-80	410.875	T	C	0.265	1088970	0.0251	0.0016	1.84167e-55	267.321	C	T	0.730898	487201	-0.0268215	0.0239871	0.263497
rs2800708	6	127437617	0	0	1	0	0	0	1	1	1	1	1	1	1	1	1	C	T	0.456	1117970	-0.0183	0.0014	4.79564e-39	185.779	C	T	0.456	1177520	0.0196	0.0014	1.55871e-44	224.469	C	T	0.457	1078620	-0.0056	0.0014	6.33425e-05	16.7879	T	C	0.531434	487201	0.0395315	0.0213006	0.0634694
rs2803619	10	113934384	1	0	1	0	0	0	1	1	1	1	1	1	1	1	1	G	C	0.264	1105460	-0.0181	0.0016	1.138e-29	140.756	G	C	0.263	1176060	0.0311	0.0016	3.7185e-84	441.129	G	C	0.265	1089250	0.0251	0.0016	1.84167e-55	267.389	C	G	0.730646	487201	-0.0267083	0.0239843	0.265462
rs2811468	3	129296847	0	0	1	0	0	0	1	1	1	1	1	1	1	1	1	G	A	0.203	1107660	-0.0078	0.0018	1.46868e-05	21.8066	G	A	0.206	1167220	0.0132	0.0017	8.18349e-15	66.5338	G	A	0.204	1080620	0.01	0.0018	2.7673e-08	35.0962	G	A	0.200232	487201	0.0497065	0.0267016	0.0626651
rs2812208	13	50707087	0	0	0	0	0	0	1	1	1	1	1	1	1	1	1	C	G	0.0218	1020320	-0.0446	0.0054	1.46579e-16	86.5678	C	G	0.0214	1052340	0.0361	0.0053	9.67067e-12	57.4437	C	G	0.0218	995815	-0.0209	0.0055	0.000144696	18.5521	C	G	0.0201045	487201	-0.0522374	0.0757547	0.490471
rs2820441	1	219734960	1	0	0	0	0	0	1	1	1	1	1	1	1	1	1	C	A	0.293	1107580	-0.02	0.0016	7.46513e-36	183.579	C	A	0.295	1167220	0.017	0.0015	8.97239e-30	140.328	C	A	0.292	1080620	-0.0033	0.0016	0.0391602	4.86573	C	A	0.309464	487201	-0.0287025	0.0229768	0.211595
rs2821226	1	203517292	1	0	0	0	0	0	1	1	1	1	1	1	1	1	1	A	G	0.462	945387	0.0151	0.0017	6.54608e-19	107.168	A	G	0.463	998243	-0.013	0.0016	4.47362e-16	83.8965	A	G	0.461	919586	0.0007	0.0017	0.680512	0.223927	G	A	0.533997	487201	-0.0016089	0.0215134	0.940385
rs2832296	21	30741454	0	0	1	1	0	0	1	1	1	1	1	1	1	1	1	G	A	0.346	1096230	0.0022	0.0016	0.169131	2.40121	G	A	0.34	1166830	-0.0126	0.0015	4.46479e-17	83.1442	G	A	0.346	1067920	-0.0014	0.0016	0.381574	0.94728	G	A	0.391817	487201	0.0261604	0.0218365	0.230912
rs2838006	21	42653567	0	0	1	0	0	0	1	1	1	1	1	1	1	1	1	T	C	0.35	1085850	-0.0087	0.0015	6.63149e-09	37.3968	T	C	0.344	1144140	0.0105	0.0015	2.55963e-12	56.9339	T	C	0.351	1057610	0.0027	0.0016	0.0915072	3.51266	C	T	0.646074	487201	0.00745289	0.0223519	0.738806
rs28394864	17	47450775	1	0	0	0	0	0	1	1	1	1	1	1	1	1	1	A	G	0.426	1097380	0.0136	0.0015	1.22714e-19	99.2716	A	G	0.424	1155670	-0.0054	0.0014	0.00011472	16.4606	A	G	0.426	1069070	0.0028	0.0015	0.0619482	4.09897	A	G	0.450421	487201	-0.0339361	0.02153	0.114975
rs2840354	18	9545961	0	0	0	0	1	1	1	1	1	1	1	1	1	1	1	T	C	0.188	1105160	0.0012	0.0018	0.504985	0.485882	T	C	0.188	1140890	0.0029	0.0018	0.107156	2.92944	T	C	0.188	1076880	0.0113	0.0019	2.72488e-09	41.984	T	C	0.200727	487201	0.00571923	0.0266727	0.830217
rs2842611	6	86302034	0	0	1	0	0	0	1	1	1	1	1	1	1	1	1	G	A	0.483	1118220	0.0088	0.0014	3.2635e-10	43.249	G	A	0.489	1177770	-0.0096	0.0014	7.02514e-12	54.2478	G	A	0.484	1090930	0.0003	0.0015	0.841481	0.0490415	G	A	0.460922	487201	0.0289997	0.0213539	0.174448
rs28461471	12	123856974	0	0	0	0	0	0	1	1	1	1	1	1	1	1	1	G	A	0.121	956235	-0.0018	0.0024	0.453255	0.659042	G	A	0.126	1002580	0.0433	0.0023	4.61638e-79	414.176	G	A	0.121	942283	0.0197	0.0025	3.27381e-15	77.7952	A	G	0.904638	487201	-0.0202872	0.0362936	0.576178
rs28471687	8	72459582	0	0	0	0	0	0	1	1	1	1	1	1	1	1	1	G	A	0.0724	1098860	0.0227	0.0027	4.19173e-17	76.0594	G	A	0.0746	1158420	-0.0189	0.0026	3.6154e-13	57.1358	G	A	0.0726	1072080	0.0083	0.0028	0.00303386	9.94536	G	A	0.0782451	487201	0.0526348	0.0394874	0.182547
rs28498684	9	16900695	0	0	0	0	1	0	1	1	1	1	1	1	1	1	1	A	G	0.493	1095220	0.0161	0.0015	7.09883e-27	141.936	A	G	0.497	1154790	-0.0087	0.0015	6.63149e-09	43.703	A	G	0.492	1068200	0.0133	0.0015	7.53681e-19	94.4609	G	A	0.594854	487201	0.00359188	0.0220468	0.870581
rs285186	20	42315091	1	0	0	0	0	0	1	1	1	1	1	1	1	1	1	G	A	0.117	1092020	-0.0136	0.0022	6.33675e-10	41.735	G	A	0.118	1150260	0.0115	0.0022	1.72029e-07	31.6653	G	A	0.117	1063760	-0.0053	0.0023	0.0212031	6.1741	A	G	0.88317	487201	-0.054867	0.0330282	0.0966698
rs28577594	12	123895906	0	0	0	0	0	0	1	1	1	1	1	1	1	1	1	G	C	0.342	1075180	-0.0098	0.0016	9.06836e-10	46.4765	G	C	0.34	1139990	0.0214	0.0016	8.46537e-41	234.353	G	C	0.343	1057550	0.0088	0.0017	2.26123e-07	36.9122	C	G	0.710071	487201	0.00227541	0.0238055	0.923851
rs28583584	17	17483297	0	0	1	0	0	0	1	1	1	1	1	1	1	1	1	A	G	0.0643	1045510	0.025	0.003	7.85975e-17	78.6353	A	G	0.0639	1082780	-0.0229	0.003	2.2876e-14	67.9346	A	G	0.0642	1017580	0.0008	0.0031	0.796357	0.0782521	A	G	0.0599278	487201	-1.54721e-05	0.045034	0.999726
rs28601761	8	126500031	1	0	0	0	1	0	1	1	1	1	1	1	1	1	1	G	C	0.386	1106700	-0.0819	0.0015	0	3529.93	G	C	0.381	1166260	0.0337	0.0014	4.98045e-128	625.076	G	C	0.386	1079440	-0.0503	0.0015	1.57537e-246	1296.11	G	C	0.412737	487201	0.0581763	0.0218505	0.0077569
rs28605000	16	2163962	0	0	1	1	0	0	1	1	1	1	1	1	1	1	1	G	A	0.104	995031	0.0039	0.0026	0.133614	2.82057	G	A	0.104	1017590	0.0095	0.0026	0.000258341	17.1158	G	A	0.104	969438	0.0077	0.0026	0.00306106	10.7122	G	A	0.100741	487201	-0.0260269	0.0359667	0.469288
rs28619238	4	2260812	0	0	1	1	0	0	1	1	1	1	1	1	1	1	1	C	T	0.194	1089940	-0.0055	0.0019	0.00379477	10.3109	C	T	0.198	1149480	0.0123	0.0019	9.56417e-11	55.2333	C	T	0.194	1062960	-0.0041	0.0019	0.030936	5.58795	C	T	0.145044	487201	-0.0581829	0.0310359	0.060834
rs28624578	15	31637666	1	0	0	0	0	0	1	1	1	1	1	1	1	1	1	C	T	0.148	1082330	0.011	0.0021	1.62242e-07	33.0285	C	T	0.146	1152920	-0.0082	0.002	4.1315e-05	19.3319	C	T	0.148	1055300	-0.0086	0.0021	4.21735e-05	19.6839	C	T	0.167157	487201	-0.0175244	0.0284753	0.538274
rs28687959	4	77421345	1	1	0	0	0	0	1	1	1	1	1	1	1	1	1	C	T	0.459	1105030	-0.0099	0.0014	1.53347e-12	53.7904	C	T	0.461	1164580	0.003	0.0014	0.0321246	5.20874	C	T	0.459	1078010	0.0044	0.0014	0.00167307	10.3651	T	C	0.55241	487201	0.0312998	0.0214082	0.143729
rs2873195	17	2064702	0	0	1	0	0	0	1	1	1	1	1	1	1	1	1	A	T	0.32	932345	0.0006	0.0017	0.724133	0.146072	A	T	0.33	978688	0.0099	0.0017	5.76177e-09	42.4181	A	T	0.32	906829	0.0097	0.0017	1.15742e-08	37.1342	T	A	0.682894	487201	-0.00640661	0.0229332	0.779969
rs28873836	19	52314655	0	0	1	1	0	0	1	1	1	1	1	1	1	1	1	C	G	0.253	1103440	0.0065	0.0016	4.85499e-05	17.6219	C	G	0.254	1179520	-0.022	0.0016	5.09295e-43	216.387	C	G	0.252	1076310	-0.0017	0.0017	0.317311	1.17265	C	G	0.2639	487201	-0.011645	0.024156	0.629753
rs28879486	3	57533658	1	0	0	0	0	0	1	1	1	1	1	1	1	1	1	T	C	0.188	1063960	-0.0123	0.0019	9.56417e-11	49.1472	T	C	0.188	1089700	0.0126	0.0019	3.32115e-11	52.8217	T	C	0.188	1038270	-0.0011	0.0019	0.562625	0.383565	T	C	0.179428	487201	-0.0168875	0.027908	0.545104
rs2899297	22	38594668	0	0	1	0	0	0	1	1	1	1	1	1	1	1	1	G	A	0.417	1098290	-0.0185	0.0015	5.99159e-35	182.796	G	A	0.413	1168890	0.0183	0.0014	4.79564e-39	189.83	G	A	0.416	1070010	-0.0021	0.0015	0.161513	2.29278	A	G	0.592352	487201	-0.0250607	0.0216792	0.247691
rs2903809	20	44552895	0	0	0	0	1	0	1	1	1	1	1	1	1	1	1	A	C	0.275	1093810	-0.0201	0.0016	3.39435e-36	176.24	A	C	0.277	1169890	0.0273	0.0015	5.16078e-74	349.339	A	C	0.276	1066960	-0.0087	0.0016	5.40334e-08	32.2758	A	C	0.267708	487201	0.00660041	0.0240554	0.78379
rs2914231	5	158011435	1	0	0	0	0	0	1	1	1	1	1	1	1	1	1	C	G	0.268	1104100	0.0217	0.0016	6.68193e-42	204.025	C	G	0.267	1164850	-0.0186	0.0016	3.07593e-31	157.761	C	G	0.268	1077010	-0.0016	0.0017	0.346614	1.08177	C	G	0.247658	487201	0.00280215	0.0250906	0.911076
rs2921064	8	8316637	0	0	0	0	0	0	1	1	1	1	1	1	1	1	1	C	T	0.477	1099280	0.0166	0.0015	1.82047e-28	151.159	C	T	0.469	1158830	0.0028	0.0015	0.0619482	4.52516	C	T	0.477	1072240	-0.0074	0.0016	3.74598e-06	29.2966	T	C	0.472793	487201	-0.0249021	0.0215133	0.247061
rs2923078	11	10381766	0	0	1	1	0	0	1	1	1	1	1	1	1	1	1	T	A	0.344	1114910	0.003	0.0015	0.0455003	4.52872	T	A	0.355	1178690	-0.0105	0.0015	2.55963e-12	59.5138	T	A	0.343	1087550	0.005	0.0016	0.00177805	12.2541	T	A	0.289044	487201	-0.0205908	0.0235251	0.381428
rs2925979	16	81534790	1	0	1	0	0	0	1	1	1	1	1	1	1	1	1	T	C	0.304	1098750	0.0231	0.0015	1.63669e-53	248.161	T	C	0.303	1134430	-0.0339	0.0015	4.33372e-113	550.925	T	C	0.305	1071070	0.0017	0.0016	0.288009	1.31229	C	T	0.699802	487201	0.00208887	0.0231865	0.928216
rs2928576	8	6600349	0	0	0	0	1	0	1	1	1	1	1	1	1	1	1	T	C	0.297	1117970	0.0071	0.0016	9.10097e-06	23.5341	T	C	0.297	1177520	-0.0099	0.0015	4.11158e-11	48.1945	T	C	0.297	1090670	-0.011	0.0016	6.19899e-12	55.1114	C	T	0.674262	487201	-0.000702939	0.0227452	0.975345
rs293435	4	69588052	1	0	0	0	0	0	1	1	1	1	1	1	1	1	1	T	C	0.345	1090570	0.0151	0.0016	3.81779e-21	112.394	T	C	0.351	1148370	0.0092	0.0015	8.60566e-10	44.2849	T	C	0.344	1062790	0.0133	0.0016	9.37067e-17	84.8549	T	C	0.296317	487201	0.0333518	0.0234244	0.154503
rs2947795	12	66206798	1	1	0	0	0	0	1	1	1	1	1	1	1	1	1	C	T	0.223	1079440	0.0127	0.0019	2.32173e-11	60.3372	C	T	0.226	1133700	-0.0008	0.0019	0.673717	0.253838	C	T	0.224	1051630	0.0058	0.002	0.00373163	12.2988	C	T	0.157022	487201	0.0635365	0.0309866	0.0403204
rs2960578	18	21143739	1	0	1	0	0	0	1	1	1	1	1	1	1	1	1	T	G	0.465	1097120	0.0146	0.0015	2.17351e-22	116.37	T	G	0.453	1173210	-0.0134	0.0014	1.05439e-21	104.409	T	G	0.465	1074310	0.0026	0.0015	0.0830364	3.61338	G	T	0.500914	487201	-0.0553945	0.0212876	0.00926283
rs2972145	2	227101309	0	0	1	0	0	0	1	1	1	1	1	1	1	1	1	T	C	0.332	1106830	-0.0319	0.0015	2.31133e-100	499.807	T	C	0.325	1166380	0.0353	0.0015	1.85983e-122	638.033	T	C	0.332	1079820	-0.0021	0.0015	0.161513	2.1122	C	T	0.65175	487201	-0.000938411	0.0222798	0.966404
rs2974225	19	48105080	0	0	1	1	0	0	1	1	1	1	1	1	1	1	1	T	C	0.142	1096220	0.004	0.002	0.0455003	4.2739	T	C	0.142	1131910	-0.0182	0.002	9.03318e-20	91.3681	T	C	0.141	1068180	-0.004	0.0021	0.056811	4.14007	C	T	0.867072	487201	-0.0231035	0.0313116	0.460602
rs2980888	8	126507308	0	0	1	0	0	0	1	1	1	1	1	1	1	1	1	T	C	0.281	1104200	0.0834	0.0016	0	3112.19	T	C	0.282	1163750	-0.0406	0.0016	4.762e-142	777.328	T	C	0.28	1077200	0.0377	0.0016	9.34669e-123	617.657	C	T	0.703498	487201	0.0620934	0.0232759	0.00763707
rs2992752	1	18808526	0	0	0	0	1	1	1	1	1	1	1	1	1	1	1	A	C	0.343	1119050	-0.0032	0.0015	0.0328974	5.16464	A	C	0.336	1178690	0.0055	0.0015	0.000245733	15.9099	A	C	0.344	1091870	0.0104	0.0015	4.11038e-12	53.3028	C	A	0.627922	487201	-0.00818222	0.0219893	0.709819
rs3012042	10	77257376	1	0	0	0	0	0	1	1	1	1	1	1	1	1	1	T	C	0.149	1080300	0.012	0.002	1.97318e-09	39.4519	T	C	0.153	1138590	-0.0091	0.0019	1.67219e-06	24.4379	T	C	0.149	1052140	-0.0044	0.002	0.0278069	5.16566	C	T	0.867024	487201	-0.0271409	0.0316559	0.39124
rs3128759	6	31885930	0	0	0	0	0	0	1	1	1	1	1	1	1	1	1	C	T	0.306	1049550	-0.0244	0.0016	1.64633e-52	265.462	C	T	0.302	1109360	-0.0005	0.0016	0.754661	0.116924	C	T	0.308	1023620	-0.0183	0.0016	2.71599e-30	146.147	T	C	0.626249	487201	-0.0164641	0.0220263	0.454778
rs31778	5	176522036	0	0	0	0	1	1	1	1	1	1	1	1	1	1	1	T	C	0.302	1073360	-0.0028	0.0016	0.0801183	3.54776	T	C	0.306	1110960	0.0069	0.0016	1.61419e-05	22.4655	T	C	0.302	1023750	-0.0095	0.0016	2.89401e-09	38.9537	T	C	0.291315	487201	0.0064728	0.0234337	0.782381
rs3184504	12	111884608	0	0	1	0	0	0	1	1	1	1	1	1	1	1	1	T	C	0.399	1066400	0.0069	0.0016	1.61419e-05	24.3503	T	C	0.399	1077360	-0.0215	0.0016	3.64546e-41	238.897	T	C	0.399	1039400	-0.0255	0.0016	3.48e-57	324.246	C	T	0.536501	487201	0.0264264	0.0215202	0.219455
rs3208305	8	19823648	0	0	1	0	0	0	1	1	1	1	1	1	1	1	1	T	A	0.3	1107660	-0.1108	0.0016	0	5740.89	T	A	0.296	1167220	0.1047	0.0015	0	5357.08	T	A	0.3	1080620	0.0023	0.0016	0.150576	2.40092	T	A	0.29117	487201	-0.0285209	0.0234974	0.224827
rs3217805	12	4388084	0	0	1	1	0	0	1	1	1	1	1	1	1	1	1	G	C	0.346	968896	-0.0065	0.0017	0.000131555	18.5266	G	C	0.346	947424	0.0098	0.0017	8.18004e-09	41.1811	G	C	0.346	953112	0.0017	0.0017	0.317311	1.24659	G	C	0.391033	487201	-0.0350312	0.0217538	0.107322
rs333947	1	110470764	0	0	1	0	0	0	1	1	1	1	1	1	1	1	1	A	G	0.162	1099510	0.011	0.002	3.79791e-08	36.1233	A	G	0.165	1151140	-0.0279	0.002	3.14605e-44	246.962	A	G	0.162	1072570	-0.005	0.002	0.0124193	7.28043	A	G	0.150944	487201	0.0300823	0.029639	0.310126
rs33568	5	112304202	1	0	0	0	0	0	1	1	1	1	1	1	1	1	1	T	G	0.485	1086960	-0.0094	0.0015	3.68859e-10	47.9807	T	G	0.491	1146520	0.009	0.0014	1.28809e-10	46.4208	T	G	0.485	1059970	0.0008	0.0015	0.593803	0.338885	G	T	0.511476	487201	0.0164252	0.021313	0.440907
rs34025997	9	19254604	0	0	1	0	0	0	1	1	1	1	1	1	1	1	1	A	G	0.0772	1107060	-0.0028	0.0028	0.317311	1.23664	A	G	0.0752	1166790	0.0153	0.0028	4.64774e-08	37.9913	A	G	0.0769	1080020	0.032	0.0028	3.0102e-30	157.036	A	G	0.0789236	487201	-0.0126729	0.0394974	0.748321
rs34054295	19	4478062	0	0	0	0	1	1	1	1	1	1	1	1	1	1	1	A	G	0.398	1035070	0.0044	0.0015	0.00335344	9.60258	A	G	0.404	1110670	0.0018	0.0015	0.230139	1.73296	A	G	0.398	1010120	0.012	0.0015	1.24419e-15	69.7066	G	A	0.617573	487201	-0.0147309	0.0219175	0.501515
rs34088055	16	88535670	0	0	1	0	0	0	1	1	1	1	1	1	1	1	1	T	C	0.355	1045980	0.0049	0.0016	0.00219496	11.5011	T	C	0.353	1057650	-0.0118	0.0016	1.64345e-13	67.2732	T	C	0.355	1016370	-0.0118	0.0016	1.64345e-13	64.8128	T	C	0.324573	487201	0.00310817	0.0230445	0.89271
rs34210072	14	23685442	1	1	0	0	0	0	1	1	1	1	1	1	1	1	1	A	G	0.174	1084840	-0.0102	0.002	3.39653e-07	32.4442	A	G	0.174	1160930	0.006	0.0019	0.00158913	12.0136	A	G	0.175	1063720	-0.0036	0.002	0.0718606	3.98066	A	G	0.185412	487201	-0.0153424	0.0273908	0.575392
rs342466	4	88053085	1	0	0	0	0	0	1	1	1	1	1	1	1	1	1	C	T	0.389	1119970	-0.0277	0.0014	3.95258e-87	408.643	C	T	0.391	1179520	0.0158	0.0014	1.54382e-29	140.247	C	T	0.39	1092680	-0.0081	0.0015	6.66409e-08	34.1115	T	C	0.608177	487201	-0.037368	0.0217659	0.0860129
rs342467	4	88052219	0	0	0	0	1	0	1	1	1	1	1	1	1	1	1	T	C	0.405	1119970	-0.0272	0.0014	4.42507e-84	399.485	T	C	0.404	1144610	0.0156	0.0014	7.75895e-29	134.157	T	C	0.405	1092680	-0.0081	0.0015	6.66409e-08	34.5524	C	T	0.604321	487201	-0.0366084	0.0217335	0.0920994
rs342469	4	88050554	0	0	1	0	0	0	1	1	1	1	1	1	1	1	1	G	A	0.404	1119970	-0.0272	0.0014	4.42507e-84	399.168	G	A	0.405	1179520	0.0155	0.0014	1.72626e-28	136.59	G	A	0.405	1092680	-0.008	0.0015	9.64261e-08	33.7045	A	G	0.604433	487201	-0.036206	0.0217322	0.0957128
rs34311866	4	951947	1	0	0	0	0	0	1	1	1	1	1	1	1	1	1	C	T	0.172	1104450	0.0187	0.0019	7.41428e-23	110.017	C	T	0.172	1155990	-0.0182	0.0019	9.8039e-22	109.075	C	T	0.172	1077320	0.0037	0.0019	0.0514906	4.20086	C	T	0.177515	487201	0.00307057	0.0279807	0.912617
rs34513589	14	90058243	0	0	0	0	1	1	1	1	1	1	1	1	1	1	1	G	A	0.478	1095660	0.0054	0.0015	0.000318217	15.944	G	A	0.489	1153960	-0.0014	0.0015	0.350648	1.13033	G	A	0.478	1067400	0.0094	0.0016	4.22843e-09	47.0684	A	G	0.609604	487201	0.0122999	0.0221298	0.578344
rs34514836	19	46385438	0	0	0	0	0	0	1	1	1	1	1	1	1	1	1	C	A	0.0961	1043870	0.0034	0.0025	0.17383	2.09642	C	A	0.0961	1080570	-0.0283	0.0025	1.04472e-29	150.369	C	A	0.0962	1017520	-0.0238	0.0025	1.73179e-21	100.234	C	A	0.115495	487201	0.122505	0.033161	0.000220546
rs34931250	17	66879927	0	0	1	0	0	0	1	1	1	1	1	1	1	1	1	T	C	0.0559	1013570	0.0209	0.0034	7.89329e-10	46.7332	T	C	0.0561	1033290	-0.0464	0.0034	2.10192e-42	235.654	T	C	0.056	987678	0.0308	0.0035	1.36816e-18	99.0717	T	C	0.0577667	487201	0.0240428	0.045369	0.596153
rs35045014	6	107432157	1	0	0	0	0	0	1	1	1	1	1	1	1	1	1	A	C	0.452	1044060	0.0122	0.0015	4.17644e-16	76.9884	A	C	0.45	1072600	-0.0076	0.0015	4.04842e-07	30.6677	A	C	0.45	996216	0.0018	0.0016	0.260589	1.59773	A	C	0.452723	487201	0.0196392	0.0214956	0.360908
rs35081008	19	58662235	0	0	0	0	1	1	1	1	1	1	1	1	1	1	1	T	C	0.144	1062120	-0.008	0.0021	0.000139235	16.7581	T	C	0.144	1085900	0.0062	0.0021	0.00315334	10.2906	T	C	0.144	1034250	-0.0281	0.0021	7.81397e-41	201.367	T	C	0.146144	487201	-0.00705493	0.0301818	0.815181
rs350885	19	4147445	1	1	0	0	0	0	1	1	1	1	1	1	1	1	1	A	C	0.255	1078830	-0.0166	0.0017	1.59574e-22	112.964	A	C	0.255	1114290	-0.0005	0.0017	0.768668	0.105843	A	C	0.255	1052460	-0.0039	0.0017	0.0217837	6.08223	C	A	0.744984	487201	0.0107602	0.0244763	0.660216
rs35104374	12	6739497	1	0	0	0	0	0	1	1	1	1	1	1	1	1	1	T	C	0.269	1065760	0.0087	0.0018	1.34266e-06	31.7256	T	C	0.261	1118960	-0.0096	0.0018	9.64261e-08	39.782	T	C	0.269	1038150	-0.0041	0.0018	0.0227398	6.86325	C	T	0.721892	487201	-0.00804385	0.0240206	0.737721
rs35182096	9	137268682	0	0	1	1	0	0	1	1	1	1	1	1	1	1	1	C	T	0.292	1073460	-0.0031	0.0017	0.0682232	4.26537	C	T	0.289	1133100	0.0089	0.0016	2.65937e-08	36.8858	C	T	0.291	1046830	-0.0003	0.0017	0.859924	0.0388765	T	C	0.735354	487201	0.00816196	0.0245069	0.739098
rs35203651	2	234679549	0	0	0	0	1	0	1	1	1	1	1	1	1	1	1	C	T	0.102	1099000	0.0129	0.0024	7.65827e-08	33.504	C	T	0.102	1158200	-0.0005	0.0023	0.827903	0.0530432	C	T	0.102	1072580	0.0229	0.0024	1.40555e-21	103.05	C	T	0.111977	487201	-0.0586634	0.0337443	0.0821286
rs35246381	8	18272535	1	0	0	0	0	0	1	1	1	1	1	1	1	1	1	C	T	0.265	1107660	0.0339	0.0016	1.24536e-99	496.093	C	T	0.276	1167220	0.0028	0.0016	0.0801183	3.65719	C	T	0.264	1080620	0.0158	0.0016	5.3433e-23	104.843	T	C	0.774111	487201	0.05075	0.0254962	0.0465369
rs35282906	6	32657201	0	0	0	0	1	0	1	1	1	1	1	1	1	1	1	A	T	0.116	1103690	0.0204	0.0023	7.3432e-19	94.2072	A	T	0.114	1160680	0.001	0.0023	0.66372	0.234466	A	T	0.116	1075480	0.0436	0.0023	3.90105e-80	419.454	A	T	0.119103	487201	-0.0600134	0.0327774	0.0671094
rs35321365	18	19905141	1	0	0	0	0	0	1	1	1	1	1	1	1	1	1	T	C	0.471	1079620	-0.0112	0.0015	8.22518e-14	67.4901	T	C	0.464	1149870	0.0074	0.0014	1.25215e-07	31.321	T	C	0.47	1051610	0.0016	0.0015	0.286122	1.34121	T	C	0.520048	487201	-0.0243598	0.0213944	0.254867
rs35360670	8	125756010	1	1	0	0	0	0	1	1	1	1	1	1	1	1	1	A	C	0.0422	1062300	0.0243	0.0038	1.60824e-10	50.7104	A	C	0.0416	1116920	-0.0152	0.0038	6.33425e-05	20.5772	A	C	0.0422	1034100	0.0058	0.0039	0.136967	2.81213	A	C	0.0514419	487201	0.0333766	0.0488854	0.494764
rs35395175	8	71196058	0	0	1	1	0	0	1	1	1	1	1	1	1	1	1	A	C	0.128	1107660	0.0071	0.0022	0.00124976	12.4648	A	C	0.138	1167220	-0.025	0.0021	1.11782e-32	173.585	A	C	0.128	1080620	-0.0012	0.0022	0.585441	0.347369	A	C	0.103886	487201	-0.0559424	0.0350385	0.110355
rs35477346	15	40400195	1	1	0	0	0	0	0	0	0	1	1	1	1	1	1	C	T	0.28	1048150	0.0104	0.0016	8.032e-11	45.7118	C	T	0.277	1102340	-0.005	0.0016	0.00177805	11.0384	C	T	0.28	1019120	0	0.0017	1	0	C	T	0.299288	487201	-0.000534899	0.0231301	0.98155
rs35502362	19	4966041	1	1	0	0	0	0	1	1	1	1	1	1	1	1	1	T	C	0.297	1064220	-0.0144	0.0016	2.25718e-19	92.1584	T	C	0.298	1086760	0.0062	0.0016	0.000106625	17.4786	T	C	0.297	1032660	0.0033	0.0016	0.0391602	4.696	T	C	0.338077	487201	-0.0173663	0.0224845	0.439896
rs35553545	5	148844793	0	0	1	1	0	0	1	1	1	1	1	1	1	1	1	T	G	0.237	1099190	0.0018	0.0017	0.28968	1.28801	T	G	0.234	1159930	-0.0097	0.0017	1.15742e-08	39.1258	T	G	0.237	1072090	-0.0063	0.0017	0.000210656	15.3894	T	G	0.248881	487201	0.0341523	0.0247714	0.167987
rs35603314	2	59293596	0	0	0	0	0	0	1	1	1	1	1	1	1	1	1	A	C	0.322	1096740	-0.0083	0.0016	2.13136e-07	32.9904	A	C	0.316	1156300	0.0095	0.0015	2.3992e-10	45.1136	A	C	0.321	1069700	0.003	0.0016	0.0607927	4.19672	A	C	0.346127	487201	0.00540746	0.0224089	0.809316
rs35657082	6	27067657	0	0	0	0	0	0	1	1	1	1	1	1	1	1	1	T	A	0.0656	1000150	-0.0021	0.0032	0.511663	0.540717	T	A	0.0665	1025760	0.0001	0.0031	0.974266	0.00127353	T	A	0.066	976492	-0.0353	0.0032	2.70085e-28	150.039	T	A	0.0815172	487201	0.00939375	0.0394427	0.811756
rs35662434	4	69339933	0	0	1	0	0	0	1	1	1	1	1	1	1	1	1	G	A	0.208	1019580	0.0168	0.0019	9.39317e-19	94.8196	G	A	0.204	1068730	0.0142	0.0019	7.79801e-14	69.9915	G	A	0.208	999576	0.022	0.0019	5.2689e-31	159.422	G	A	0.228563	487201	0.0142503	0.0253289	0.573702
rs35665085	22	17625915	1	1	0	0	0	0	1	1	1	1	1	1	1	1	1	A	G	0.0532	1021790	0.0242	0.0035	4.70227e-12	60.2861	A	G	0.0536	1039920	0.0067	0.0035	0.0555837	4.73609	A	G	0.0532	994562	0.0104	0.0035	0.00296418	10.8368	A	G	0.0541861	487201	-0.0217167	0.0466538	0.641583
rs35742417	6	7247344	1	0	0	0	0	0	1	1	1	1	1	1	1	1	1	A	C	0.168	1064450	-0.0112	0.0019	3.75279e-09	37.3283	A	C	0.169	1086660	0.0076	0.0019	6.33425e-05	17.6297	A	C	0.169	1042320	0.0025	0.002	0.2113	1.82978	A	C	0.179638	487201	0.00854566	0.0276579	0.757339
rs35753501	7	72330303	0	0	0	0	0	0	1	1	1	1	1	1	1	1	1	T	C	0.0244	970348	-0.1044	0.0056	1.44322e-77	503.784	T	C	0.0247	984084	0.0366	0.0056	6.33067e-11	63.5165	T	C	0.0245	947336	0.0106	0.0057	0.0629352	5.08792	T	C	0.0278364	487201	0.0577286	0.065982	0.38162
rs35882350	12	623129	0	0	0	0	1	1	1	1	1	1	1	1	1	1	1	G	A	0.232	1071120	0.0037	0.0018	0.0398254	5.22543	G	A	0.227	1123600	-0.0026	0.0018	0.148614	2.66559	G	A	0.232	1059760	0.019	0.0018	4.78799e-26	136.348	G	A	0.258382	487201	0.000839047	0.024206	0.972349
rs35895680	17	47060322	0	0	1	0	0	0	1	1	1	1	1	1	1	1	1	A	C	0.272	1082650	-0.006	0.0017	0.000416485	15.4357	A	C	0.266	1153280	0.012	0.0017	1.67918e-12	64.8528	A	C	0.271	1054640	-0.0046	0.0017	0.00681232	8.81758	A	C	0.318585	487201	-0.0135053	0.0229424	0.556088
rs35980001	15	58722590	0	0	0	0	0	0	1	1	1	1	1	1	1	1	1	GC	G	0.237	937415	0.0424	0.0018	1.10113e-122	609.885	GC	G	0.244	969878	0.1054	0.0018	0	3991.38	GC	G	0.236	912550	0.0054	0.0019	0.00448167	9.59584	GC	G	0.216591	487201	-0.0347462	0.026057	0.182378
rs36014207	19	14172728	0	0	0	0	1	1	1	1	1	1	1	1	1	1	1	T	C	0.393	1002500	0.0038	0.0016	0.017549	6.90661	T	C	0.392	1052720	-0.0009	0.0016	0.573775	0.406459	T	C	0.392	976343	-0.0091	0.0017	8.6536e-08	38.5408	T	C	0.410771	487201	0.0374037	0.0218933	0.0875514
rs360804	2	62939397	0	0	0	0	1	1	1	1	1	1	1	1	1	1	1	A	G	0.305	1116250	-0.0044	0.0015	0.00335344	9.16187	A	G	0.305	1140890	0.0057	0.0015	0.000144696	15.715	A	G	0.305	1088970	-0.0224	0.0016	1.55871e-44	231.696	A	G	0.304183	487201	-0.0391444	0.0231675	0.0911003
rs36086195	1	16510894	0	0	0	0	1	0	1	1	1	1	1	1	1	1	1	C	T	0.452	1097640	-0.0092	0.0015	8.60566e-10	46.0259	C	T	0.445	1157190	0.0011	0.0015	0.463355	0.691628	C	T	0.451	1070650	-0.0126	0.0015	4.46479e-17	84.1784	T	C	0.567106	487201	0.017634	0.0216023	0.414328
rs36126113	6	140360260	1	1	0	0	0	0	1	1	1	1	1	1	1	1	1	A	T	0.213	1119970	-0.0123	0.0018	8.29639e-12	56.8097	A	T	0.22	1179520	0.0051	0.0017	0.0026998	10.5292	A	T	0.212	1080620	-0.002	0.0018	0.266521	1.44419	A	T	0.1975	487201	-0.0150212	0.026682	0.573453
rs362307	4	3241845	0	0	1	0	0	0	1	1	1	1	1	1	1	1	1	T	C	0.0689	1059510	0.0256	0.003	1.4219e-17	89.0976	T	C	0.0692	1083840	-0.0202	0.003	1.6582e-11	56.9747	T	C	0.0687	1033720	0.0143	0.0031	3.97083e-06	27.0497	T	C	0.0721902	487201	0.0653776	0.0411871	0.112437
rs367070	19	54800500	0	0	1	0	0	0	1	1	1	1	1	1	1	1	1	G	A	0.234	1070700	-0.013	0.0018	5.11448e-13	64.8716	G	A	0.25	1141230	0.0556	0.0017	1.28822e-234	1324.52	G	A	0.233	1038970	0.0007	0.0018	0.697358	0.181962	G	A	0.223221	487201	0.0134579	0.0256313	0.599542
rs3731696	2	203431804	1	0	0	0	0	0	1	1	1	1	1	1	1	1	1	G	A	0.115	1116250	0.0171	0.0022	7.6814e-15	66.4431	G	A	0.114	1175800	-0.0051	0.0022	0.0204394	6.17794	G	A	0.115	1088970	0.0226	0.0023	8.69311e-23	113.227	G	A	0.121708	487201	0.0310578	0.0324272	0.338179
rs3732356	3	119529113	0	0	1	0	0	0	1	1	1	1	1	1	1	1	1	G	T	0.0873	1102140	0.0139	0.0026	8.98429e-08	33.9353	G	T	0.0861	1161690	0.025	0.0026	6.88515e-22	114.273	G	T	0.0875	1075120	0.0125	0.0026	1.52683e-06	26.8261	T	G	0.928045	487201	0.0190096	0.0422848	0.653028
rs3732359	3	119536429	0	0	0	0	0	0	1	1	1	1	1	1	1	1	1	G	A	0.3	1117340	0.0063	0.0016	8.23349e-05	18.6261	G	A	0.298	1141980	0.011	0.0016	6.19899e-12	57.8161	G	A	0.3	1090060	0.012	0.0016	6.38178e-14	65.9307	A	G	0.765609	487201	-0.0218473	0.0255354	0.392235
rs3735569	7	28215361	0	0	0	0	1	1	1	1	1	1	1	1	1	1	1	C	G	0.122	1119140	0.0086	0.0022	9.26441e-05	17.7326	C	G	0.132	1173190	0.0014	0.0021	0.504985	0.526923	C	G	0.122	1091870	0.0154	0.0023	2.14712e-11	55.4776	C	G	0.0839921	487201	0.060763	0.0388532	0.117838
rs3739020	2	136602491	0	0	1	0	0	0	1	1	1	1	1	1	1	1	1	G	T	0.275	1070140	-0.002	0.0016	0.2113	1.70687	G	T	0.277	1102700	0.0131	0.0016	2.66708e-16	75.8014	G	T	0.274	1024070	0.0128	0.0017	5.09694e-14	66.7566	G	T	0.211572	487201	-0.0344702	0.0270526	0.202595
rs3743340	15	23932467	0	0	1	1	0	0	1	1	1	1	1	1	1	1	1	G	A	0.474	1044950	0.0044	0.0015	0.00335344	10.0878	G	A	0.473	1115470	-0.0087	0.0015	6.63149e-09	42.0934	G	A	0.474	1021940	-0.0016	0.0016	0.317311	1.30455	A	G	0.516428	487201	-0.0251152	0.0215262	0.243322
rs3746778	20	61341472	0	0	0	0	0	0	1	1	1	1	1	1	1	1	1	A	G	0.365	971935	0.0024	0.0017	0.158019	2.59511	A	G	0.364	957744	0.0049	0.0018	0.00648445	10.6472	A	G	0.365	940906	-0.0126	0.0018	2.55963e-12	69.2492	A	G	0.414748	487201	-0.0093185	0.0222186	0.674924
rs3747207	22	44324855	0	0	0	0	1	0	1	1	1	1	1	1	1	1	1	A	G	0.24	1108100	-0.0168	0.0017	4.96531e-23	114.103	A	G	0.245	1166380	-0.0126	0.0016	3.40743e-15	68.5092	A	G	0.239	1079820	-0.0141	0.0017	1.09394e-16	78.0967	A	G	0.214505	487201	-0.00807951	0.0259154	0.755219
rs3747973	1	205677148	0	0	1	0	0	0	1	1	1	1	1	1	1	1	1	A	G	0.454	1105530	0.0083	0.0015	3.14202e-08	37.7589	A	G	0.454	1165090	-0.0142	0.0014	3.56517e-24	116.482	A	G	0.453	1078250	-0.0011	0.0015	0.463355	0.646576	G	A	0.584045	487201	-0.0416366	0.0216856	0.0548562
rs3755303	2	42590122	0	0	1	1	0	0	1	1	1	1	1	1	1	1	1	G	C	0.319	1102900	-0.0062	0.0016	0.000106625	18.4202	G	C	0.325	1162460	0.0098	0.0015	6.43218e-11	48.9852	G	C	0.319	1075940	-0.0027	0.0016	0.0915072	3.40788	G	C	0.317102	487201	-0.00259011	0.0229084	0.90998
rs3758669	11	47272579	1	0	0	0	0	0	1	1	1	1	1	1	1	1	1	G	A	0.364	1108930	-0.0226	0.0015	2.68313e-51	262.308	G	A	0.375	1179520	0.0398	0.0015	3.99959e-155	876.465	G	A	0.365	1092680	0.0008	0.0015	0.593803	0.324167	G	A	0.310597	487201	-0.046475	0.0230395	0.0436756
rs3758673	11	47278917	0	0	1	0	0	0	1	1	1	1	1	1	1	1	1	T	C	0.364	1107810	-0.0225	0.0015	7.34193e-51	259.729	T	C	0.375	1178410	0.0401	0.0015	1.9294e-157	888.901	T	C	0.365	1091560	0.0008	0.0015	0.593803	0.323835	T	C	0.310579	487201	-0.0458889	0.0230382	0.0463857
rs3767861	1	212537553	0	0	1	1	0	0	1	1	1	1	1	1	0	0	0	A	G	0.351	1119880	0	0.0015	1	0	A	G	0.352	1144610	0.0094	0.0015	3.68859e-10	46.14	A	G	0.352	1092680	0.0026	0.0015	0.0830364	3.36967	A	G	0.375943	487201	0.0210224	0.0219925	0.33913
rs3768321	1	40035928	1	0	1	0	0	0	1	1	1	1	1	1	1	1	1	T	G	0.167	1119880	0.0199	0.002	2.52183e-23	123.4	T	G	0.167	1179520	-0.0439	0.0019	4.09895e-118	632.788	T	G	0.167	1092680	0.0035	0.002	0.0801183	3.7241	T	G	0.189699	487201	-0.00340696	0.0271299	0.900065
rs3775067	4	2888622	0	0	0	0	0	0	1	1	1	1	1	1	1	1	1	A	G	0.396	1098450	0.0125	0.0015	7.85975e-17	82.1096	A	G	0.395	1158000	-0.005	0.0014	0.000355039	13.8368	A	G	0.395	1071430	0.006	0.0015	6.33425e-05	18.4355	A	G	0.395494	487201	0.00750171	0.0218674	0.731557
rs3780181	9	2640759	0	0	0	0	1	1	1	1	1	1	1	1	1	1	1	G	A	0.0847	1104180	0.0001	0.0026	0.96932	0.00171205	G	A	0.0848	1128830	-0.0021	0.0026	0.419268	0.772696	G	A	0.0847	1077730	-0.0344	0.0026	5.82877e-40	197.78	G	A	0.0706501	487201	-0.00101322	0.04225	0.980867
rs3789112	2	111714577	0	0	1	1	0	0	1	1	1	1	1	1	1	1	1	T	C	0.272	1107660	-0.0003	0.0016	0.851269	0.0394801	T	C	0.272	1167220	-0.0101	0.0016	2.74563e-10	47.1566	T	C	0.272	1080620	-0.0024	0.0016	0.133614	2.46505	T	C	0.295394	487201	-0.0556929	0.0233975	0.0172989
rs3791699	2	212274447	0	0	1	1	0	0	1	1	1	1	1	1	1	1	1	A	G	0.267	1106830	0.0074	0.0016	3.74598e-06	23.7246	A	G	0.272	1162200	-0.0082	0.0016	2.97538e-07	30.9492	A	G	0.267	1079820	-0.0032	0.0016	0.0455003	4.3281	A	G	0.256448	487201	0.0375089	0.0244881	0.125592
rs3796276	3	100465609	0	0	0	0	1	1	1	1	1	1	1	1	1	1	1	A	G	0.351	1095220	-0.0036	0.0015	0.0163951	6.46681	A	G	0.351	1154790	0.0043	0.0015	0.0041482	9.72802	A	G	0.352	1068200	0.0102	0.0016	1.82963e-10	50.7015	G	A	0.647915	487201	0.0466065	0.0222767	0.0364237
rs3800461	6	34616322	0	0	0	0	1	0	1	1	1	1	1	1	1	1	1	C	G	0.101	1113280	-0.001	0.0024	0.676922	0.202169	C	G	0.0986	1171920	-0.0384	0.0023	1.4097e-62	307.254	C	G	0.102	1085320	-0.025	0.0024	2.0812e-25	124.278	C	G	0.111349	487201	-0.0088039	0.0336351	0.793516
rs3803357	15	40751555	0	0	1	0	0	0	1	1	1	1	1	1	1	1	1	C	A	0.446	1101120	0.011	0.0015	2.24498e-13	65.8445	C	A	0.447	1136800	-0.0105	0.0014	6.38178e-14	61.9653	C	A	0.446	1072810	-0.0036	0.0015	0.0163951	6.87075	A	C	0.488429	487201	-0.012697	0.0213435	0.551918
rs3803800	17	7462969	0	0	1	0	0	0	1	1	1	1	1	1	1	1	1	A	G	0.27	1092600	0.0076	0.0016	2.03417e-06	24.8779	A	G	0.271	1128280	-0.0148	0.0016	2.24493e-20	97.6571	A	G	0.27	1064430	-0.0014	0.0017	0.410207	0.822412	G	A	0.775499	487201	-0.0288667	0.0258267	0.263692
rs3808460	8	116597635	0	0	1	0	0	0	1	1	1	1	1	1	1	1	1	T	C	0.371	1107660	0.0069	0.0015	4.22491e-06	24.6132	T	C	0.369	1167220	-0.0308	0.0015	1.08472e-93	515.859	T	C	0.371	1080620	0.0077	0.0015	2.84655e-07	29.9034	C	T	0.575565	487201	0.0253535	0.0215527	0.239455
rs3809782	17	46657927	0	0	0	0	0	0	1	1	1	1	1	1	1	1	1	G	A	0.354	1108930	0.0006	0.0015	0.689157	0.182588	G	A	0.354	1144610	0.0031	0.0015	0.0387656	5.03093	G	A	0.354	1080620	-0.0145	0.0015	4.17764e-22	103.924	A	G	0.655278	487201	-0.0173701	0.0223672	0.437402
rs3809898	18	13725674	1	1	0	0	0	0	1	1	1	1	1	1	1	1	1	A	C	0.368	1100860	-0.0113	0.0015	4.94611e-14	65.3896	A	C	0.38	1164640	0.0048	0.0015	0.00137428	12.644	A	C	0.368	1073750	0.0016	0.0016	0.317311	1.27861	A	C	0.340377	487201	0.0128718	0.022449	0.566389
rs3812316	7	73020337	1	0	0	0	0	0	1	1	1	1	1	1	1	1	1	G	C	0.113	1105440	-0.1225	0.0022	0	3335.39	G	C	0.113	1159490	0.0425	0.0022	3.77722e-83	419.985	G	C	0.114	1078400	0.0162	0.0023	1.87499e-12	57.1743	G	C	0.125048	487201	0.0023593	0.0319298	0.941098
rs3814883	16	29994922	0	0	1	0	0	0	1	1	1	1	1	1	1	1	1	T	C	0.438	1087510	0.0105	0.0015	2.55963e-12	59.0303	T	C	0.438	1145740	-0.0112	0.0015	8.22518e-14	70.7601	T	C	0.438	1054970	-0.0065	0.0015	1.46868e-05	21.944	T	C	0.476433	487201	0.023316	0.021412	0.276188
rs38189	7	15903403	0	0	1	0	0	0	1	1	1	1	1	1	1	1	1	A	T	0.383	1114480	0.011	0.0014	3.92995e-15	63.7376	A	T	0.386	1168530	-0.0091	0.0014	8.032e-11	45.8696	A	T	0.383	1087180	0.002	0.0015	0.182422	2.0553	T	A	0.630419	487201	0.0383689	0.0220503	0.081848
rs38205	7	15913588	1	0	0	0	0	0	1	1	1	1	1	1	1	1	1	A	C	0.382	1092330	0.0109	0.0015	3.68467e-13	61.2791	A	C	0.385	1146390	-0.0082	0.0014	4.70898e-09	36.5039	A	C	0.382	1065310	0.0017	0.0015	0.257074	1.45364	C	A	0.620017	487201	0.0333282	0.0220915	0.131391
rs3820897	2	3642361	0	0	1	0	1	0	1	1	1	1	1	1	1	1	1	T	C	0.236	1088280	-0.0138	0.0018	1.76524e-14	74.7417	T	C	0.234	1112920	0.0219	0.0018	4.67799e-34	191.382	T	C	0.235	1062720	0.0161	0.0018	3.73825e-19	99.0534	C	T	0.813272	487201	-0.00591071	0.0277914	0.831576
rs3835249	14	92504973	0	0	0	0	0	0	1	1	1	1	1	1	1	1	1	TA	T	0.258	928732	-0.003	0.0018	0.0955807	3.20027	TA	T	0.262	973433	0.0092	0.0018	3.2027e-07	31.8627	TA	T	0.258	901516	0.0023	0.0018	0.201328	1.82592	TA	T	0.245444	487201	0.0211759	0.0247847	0.392887
rs384116	19	54796719	1	0	0	0	0	0	1	1	1	1	1	1	1	1	1	G	C	0.272	1071440	-0.0124	0.0017	3.00623e-13	65.248	G	C	0.29	1133520	0.0497	0.0017	6.90642e-188	1154.17	G	C	0.271	1043520	0.0004	0.0018	0.824141	0.06597	G	C	0.238075	487201	0.0102783	0.025032	0.681361
rs3850634	1	63050598	0	0	1	0	0	0	1	1	1	1	1	1	1	1	1	G	T	0.326	1117000	-0.0714	0.0015	0	2508.02	G	T	0.321	1176640	-0.0126	0.0015	4.46479e-17	81.4364	G	T	0.326	1089820	-0.0371	0.0015	4.68576e-135	659.587	G	T	0.352189	487201	-0.022215	0.0222385	0.317822
rs3850986	15	73091283	0	0	0	0	0	0	1	1	1	1	1	1	1	1	1	G	T	0.381	1096490	-0.0108	0.0015	6.02126e-13	60.3283	G	T	0.394	1167090	0.0084	0.0015	2.14352e-08	39.3256	G	T	0.381	1068200	-0.0016	0.0015	0.286122	1.28985	T	G	0.656859	487201	0.0695781	0.0226282	0.00210613
rs3862606	11	121330087	0	0	0	0	1	1	1	1	1	1	1	1	1	1	1	G	A	0.422	1077590	-0.0008	0.0015	0.593803	0.336437	G	A	0.422	1109140	0.0011	0.0015	0.463355	0.654699	G	A	0.421	1065300	0.0074	0.0015	8.0838e-07	28.4405	G	A	0.439038	487201	0.00971731	0.0215959	0.652739
rs3862948	1	205099959	0	0	1	0	0	0	1	1	1	1	1	1	1	1	1	A	C	0.26	1116990	0.0087	0.0016	5.40334e-08	32.5338	A	C	0.26	1141720	-0.0125	0.0016	5.60646e-15	68.6499	A	C	0.26	1089780	0.0023	0.0016	0.150576	2.21835	A	C	0.234709	487201	-0.0172213	0.0251331	0.493214
rs3893464	6	29935250	0	0	0	0	1	1	1	1	1	1	1	1	1	1	1	A	G	0.473	1033590	0.0001	0.0015	0.946847	0.00515287	A	G	0.478	1088770	-0.0021	0.0015	0.161513	2.39609	A	G	0.474	1006730	0.0147	0.0015	1.12586e-22	108.489	A	G	0.488912	487201	0.00842084	0.0212498	0.6919
rs3912391	4	39698824	1	0	1	0	0	0	1	1	1	1	1	1	1	1	1	A	G	0.491	1119140	-0.0071	0.0014	3.9484e-07	28.1994	A	G	0.491	1143780	0.008	0.0014	1.10166e-08	36.5902	A	G	0.491	1091870	0.0035	0.0014	0.0124193	6.68557	A	G	0.501993	487201	0.00451546	0.0213115	0.832202
rs400824	8	81357702	0	0	0	0	1	1	1	1	1	1	1	1	1	1	1	T	C	0.321	1096500	-0.0012	0.0016	0.453255	0.688296	T	C	0.316	1150560	0.0047	0.0016	0.0033087	10.9871	T	C	0.322	1066090	0.0111	0.0017	6.60285e-11	57.3559	T	C	0.308938	487201	-0.0247761	0.0233875	0.28943
rs402348	18	61034420	0	0	0	0	1	1	1	1	1	1	1	1	1	1	1	G	T	0.246	1093720	0.002	0.0018	0.266521	1.62294	G	T	0.247	1152000	-0.0038	0.0017	0.025398	6.1879	G	T	0.247	1066080	-0.0081	0.0018	6.79535e-06	26.0191	G	T	0.21924	487201	0.00244639	0.0261653	0.925508
rs4077194	1	178533832	0	0	1	0	0	0	1	1	1	1	1	1	1	1	1	T	G	0.494	1118980	0.006	0.0014	1.82153e-05	20.1391	T	G	0.493	1178480	-0.0186	0.0014	2.80172e-40	203.848	T	G	0.494	1091790	0.0031	0.0014	0.0268091	5.24531	T	G	0.527576	487201	0.0757502	0.0213248	0.00038201
rs4082204	8	38328902	0	0	1	0	0	0	1	1	1	1	1	1	1	1	1	A	G	0.38	1101910	0.0123	0.0015	2.40387e-16	78.5583	A	G	0.378	1161460	-0.01	0.0014	9.14106e-13	54.618	A	G	0.38	1074900	0.001	0.0015	0.504985	0.506492	A	G	0.400579	487201	0.0106076	0.0216887	0.624781
rs41272086	6	161008646	1	0	1	0	0	0	1	1	1	1	1	1	1	1	1	A	G	0.0887	1018270	0.0364	0.0026	1.55871e-44	218.159	A	G	0.0888	1042490	-0.0539	0.0026	1.82844e-95	490.354	A	G	0.0888	992618	-0.0293	0.0027	1.95425e-27	137.922	A	G	0.10099	487201	0.0199878	0.0351642	0.569755
rs41280463	4	154191226	0	0	0	0	1	0	1	1	1	1	1	1	1	1	1	A	G	0.142	1107660	-0.0059	0.0021	0.00496148	9.39548	A	G	0.139	1179520	-0.0171	0.002	1.23089e-17	82.561	A	G	0.142	1092680	-0.0121	0.0021	8.31699e-09	38.9838	A	G	0.160079	487201	-0.0283955	0.0288545	0.32507
rs41284816	13	50655989	1	0	0	0	0	0	1	1	1	1	1	1	1	1	1	T	G	0.0205	1018530	-0.0461	0.0055	5.21163e-17	86.9361	T	G	0.0201	1050100	0.0361	0.0055	5.25112e-11	53.9106	T	G	0.0205	993708	-0.0212	0.0056	0.000153268	17.936	T	G	0.0181997	487201	-0.069329	0.0811419	0.392874
rs41291086	1	27668610	0	0	0	0	0	0	1	1	1	1	1	1	1	1	1	T	C	0.0354	1031020	0.0197	0.0043	4.61884e-06	27.3269	T	C	0.0352	1052100	-0.031	0.0043	5.62393e-13	68.678	T	C	0.0354	1005610	0.0373	0.0043	4.15669e-18	95.5582	T	C	0.0361256	487201	-0.0457094	0.057143	0.423761
rs41292412	18	56118358	0	0	1	0	0	0	1	1	1	1	1	1	1	1	1	T	C	0.00836	1012710	0.0466	0.0085	4.19706e-08	36.4638	T	C	0.00838	1031560	-0.056	0.0085	4.45085e-11	53.7665	T	C	0.00841	986617	0.0296	0.0086	0.000577728	14.4177	T	C	0.0116939	487201	0.207399	0.0997104	0.037524
rs41309280	1	27688814	0	0	0	0	0	0	1	1	1	1	1	1	1	1	1	T	C	0.0343	1033880	0.0212	0.0044	1.44872e-06	30.7837	T	C	0.0342	1054970	-0.0325	0.0043	4.08875e-14	73.6173	T	C	0.0343	1008410	0.0394	0.0044	3.41138e-19	103.715	T	C	0.0352829	487201	-0.0359893	0.0575632	0.531831
rs4147358	15	67428014	0	0	0	0	1	0	1	1	1	1	1	1	1	1	1	A	C	0.269	1096650	0.0087	0.0016	5.40334e-08	32.6451	A	C	0.276	1167250	-0.0024	0.0016	0.133614	2.68698	A	C	0.268	1069190	0.01	0.0017	4.04475e-09	41.9515	A	C	0.217161	487201	0.026368	0.0260974	0.312318
rs4239651	20	46340596	0	0	1	1	0	0	1	1	1	1	1	1	1	1	1	T	C	0.197	1082430	0.0064	0.0018	0.000377181	14.0274	T	C	0.198	1118120	-0.0232	0.0018	5.19874e-38	191.165	T	C	0.197	1055030	0.0018	0.0018	0.317311	1.08149	C	T	0.796641	487201	0.00727501	0.0263184	0.782223
rs4245791	2	44074431	1	0	0	0	1	0	1	1	1	1	1	1	1	1	1	C	T	0.266	1075150	0.0113	0.0016	1.63533e-12	53.6111	C	T	0.267	1101120	0.0003	0.0016	0.851269	0.0387902	C	T	0.266	1050180	0.065	0.0017	0	1735.46	T	C	0.682581	487201	0.0970332	0.0228059	2.0929e-05
rs4246598	2	88438050	0	0	0	0	1	1	1	1	1	0	0	0	1	1	1	A	C	0.434	1119970	0.0041	0.0014	0.00340524	9.24939	A	C	0.434	1144610	0	0.0014	1	0	A	C	0.434	1092680	0.0114	0.0015	2.96131e-14	69.7695	A	C	0.441238	487201	0.0426846	0.0214781	0.0468835
rs427534	7	101886704	0	0	1	1	0	0	1	1	1	1	1	1	1	1	1	G	A	0.435	1091000	-0.0043	0.0015	0.0041482	9.91591	G	A	0.448	1153220	0.0091	0.0015	1.30592e-09	47.2345	G	A	0.435	1063980	0.0029	0.0016	0.069909	4.39843	G	A	0.412158	487201	0.00898247	0.0217461	0.679561
rs429358	19	45411941	0	0	1	0	0	0	1	1	1	1	1	1	1	1	1	C	T	0.15	1094910	0.0752	0.002	0	1581.18	C	T	0.149	1153180	-0.088	0.002	0	2269.14	C	T	0.15	1066750	0.191	0.0021	0	10016.8	C	T	0.154075	487201	-0.100067	0.0295186	0.000699004
rs4320509	8	11528339	1	1	0	0	0	0	1	1	1	1	1	1	1	1	1	C	G	0.128	1054360	0.0305	0.0023	3.90343e-40	218.995	C	G	0.129	1079160	0.0007	0.0023	0.760863	0.118828	C	G	0.128	1029260	-0.0045	0.0023	0.0504037	4.65273	C	G	0.134274	487201	0.0533892	0.0317976	0.0931453
rs4365062	11	68613864	1	0	0	0	0	0	1	1	1	1	1	1	1	1	1	T	C	0.45	1094700	-0.0145	0.0015	4.17764e-22	113.941	T	C	0.446	1165300	0.0099	0.0014	1.53347e-12	56.4421	T	C	0.45	1078520	-0.0023	0.0015	0.125194	2.82416	T	C	0.529426	487201	-0.0528521	0.0215008	0.0139658
rs4374942	7	155026807	0	0	0	0	1	1	1	1	1	1	1	1	1	1	1	C	T	0.117	1104040	0.0082	0.0023	0.000363555	15.3389	C	T	0.124	1158090	0.0011	0.0022	0.617075	0.304427	C	T	0.117	1077580	0.017	0.0024	1.40728e-12	64.3501	C	T	0.0786718	487201	0.0225796	0.0398676	0.571145
rs4378243	1	98395881	1	1	0	0	0	0	1	1	1	1	1	1	1	1	1	G	T	0.171	1114360	0.0114	0.0019	1.97318e-09	41.0611	G	T	0.172	1139090	-0.0063	0.0019	0.000913846	12.8775	G	T	0.171	1087170	0.0008	0.0019	0.673717	0.197268	T	G	0.833655	487201	-0.0361868	0.0285561	0.205077
rs4390169	1	155106054	0	0	0	0	1	1	1	1	1	1	1	1	1	1	1	G	A	0.451	1119050	0.0033	0.0015	0.0278069	6.03473	G	A	0.442	1178690	-0.001	0.0014	0.475051	0.581414	G	A	0.451	1091870	-0.0116	0.0015	1.04767e-14	72.7602	G	A	0.511183	487201	0.0114873	0.021328	0.590161
rs4397962	13	28687084	0	0	1	0	0	0	1	1	1	1	1	1	1	1	1	C	T	0.273	1103440	0.007	0.0016	1.21432e-05	21.4625	C	T	0.274	1167220	-0.0125	0.0016	5.60646e-15	72.5632	C	T	0.274	1076310	-0.0075	0.0017	1.02532e-05	24.0872	C	T	0.231207	487201	-0.0513111	0.0255972	0.0450106
rs440150	11	2936657	0	0	1	0	0	0	1	1	1	1	1	1	1	1	1	G	A	0.0971	1103020	-0.0025	0.0025	0.317311	1.20879	G	A	0.0961	1166790	-0.0212	0.0024	1.01602e-18	91.1111	G	A	0.0971	1075830	-0.0098	0.0025	8.8549e-05	18.1172	A	G	0.906594	487201	-0.0139532	0.0368014	0.704577
rs4418728	10	94839724	1	0	1	0	0	0	1	1	1	1	1	1	1	1	1	T	G	0.468	1095670	-0.0298	0.0015	7.90831e-88	484.72	T	G	0.473	1153950	0.02	0.0014	2.68641e-46	230.163	T	G	0.47	1059830	-0.0143	0.0015	1.52312e-21	107.983	T	G	0.452955	487201	-0.0359378	0.0213771	0.0927363
rs4435753	4	128662796	0	0	0	0	1	1	1	1	1	1	1	1	1	1	1	C	T	0.4	1098710	-0.006	0.0015	6.33425e-05	18.986	C	T	0.409	1158260	-0.0006	0.0015	0.689157	0.201581	C	T	0.401	1071710	-0.0069	0.0015	4.22491e-06	24.5124	T	C	0.624181	487201	0.0153391	0.0221472	0.488562
rs4442420	1	174168805	0	0	1	1	0	0	1	1	1	1	1	1	1	1	1	T	G	0.406	1109300	0.0031	0.0015	0.0387656	5.14181	T	G	0.403	1168910	-0.0097	0.0015	1.00188e-10	52.924	T	G	0.406	1082050	0.0036	0.0016	0.0244489	6.76389	T	G	0.395913	487201	-4.00257e-05	0.0218939	0.998541
rs4449583	5	1284135	0	0	1	1	0	0	0	0	0	1	1	1	1	1	1	T	C	0.325	986086	0.0046	0.0016	0.00404027	9.15484	T	C	0.324	1007990	-0.0082	0.0016	2.97538e-07	29.6905	T	C	0.325	962265	0	0.0017	1	0	T	C	0.327062	487201	-0.00709075	0.0227635	0.755423
rs4450871	4	4990298	1	0	1	0	0	0	1	1	1	1	1	1	1	1	1	G	A	0.477	981726	-0.014	0.0017	1.79117e-16	96.0148	G	A	0.476	1047400	0.0116	0.0016	4.16772e-13	70.3113	G	A	0.478	952130	-0.0021	0.0017	0.216721	2.09538	G	A	0.452396	487201	0.0129317	0.0214372	0.546352
rs4480845	17	1958609	0	0	0	0	1	0	1	1	1	1	1	1	1	1	1	T	C	0.389	1092760	0.0043	0.0015	0.0041482	9.60474	T	C	0.397	1163370	0.0055	0.0015	0.000245733	16.8495	T	C	0.39	1064500	0.0092	0.0015	8.60566e-10	42.8709	C	T	0.638054	487201	-0.0220637	0.02231	0.322681
rs4485425	17	73767437	0	0	0	0	1	0	1	1	1	1	1	1	1	1	1	A	G	0.352	1103340	-0.0076	0.0016	2.03417e-06	29.0733	A	G	0.352	1126700	0.0061	0.0016	0.000137568	19.1259	A	G	0.353	1075080	-0.0181	0.0016	1.138e-29	160.906	G	A	0.696174	487201	-0.0313708	0.0236488	0.184664
rs4493564	4	77420407	0	0	0	0	1	0	1	1	1	1	1	1	1	1	1	A	G	0.372	1105030	-0.0094	0.0015	3.68859e-10	45.6225	A	G	0.375	1164580	0.0036	0.0014	0.010128	7.07485	A	G	0.372	1078010	0.0101	0.0015	1.6582e-11	51.3828	G	A	0.639621	487201	0.036211	0.022196	0.102802
rs4515081	3	171536255	0	0	0	0	1	1	1	1	1	1	1	1	1	1	1	G	T	0.158	1107660	0.0009	0.0019	0.635725	0.238721	G	T	0.158	1144610	-0.0027	0.0019	0.155301	2.22016	G	T	0.158	1092680	0.0143	0.0019	5.2192e-14	59.4548	G	T	0.167166	487201	0.0191192	0.0285994	0.503803
rs45548131	1	149899389	1	0	0	0	0	0	1	1	1	1	1	1	1	1	1	A	G	0.0674	1032590	-0.0247	0.003	1.82075e-16	79.2026	A	G	0.0677	1056910	0.0233	0.0029	9.39745e-16	72.4358	A	G	0.0677	1007060	-0.0065	0.003	0.0302603	5.37103	A	G	0.0756903	487201	0.031186	0.0399733	0.43529
rs4597680	3	57596105	0	0	1	0	0	0	1	1	1	1	1	1	1	1	1	T	C	0.233	1053640	-0.0096	0.0018	9.64261e-08	34.708	T	C	0.233	1078340	0.0123	0.0018	8.29639e-12	58.3136	T	C	0.234	1027010	-0.0004	0.0018	0.824141	0.0589072	C	T	0.78301	487201	-0.001257	0.0260183	0.961468
rs4609187	8	34519519	0	0	0	0	0	0	1	1	1	1	1	1	1	1	1	A	G	0.324	1106830	-0.006	0.0016	0.000176835	17.4547	A	G	0.329	1166380	0.0089	0.0015	2.96845e-09	40.7927	A	G	0.324	1079820	0.0013	0.0016	0.416505	0.799391	A	G	0.278234	487201	-0.0206444	0.0240323	0.390326
rs4619163	11	56119093	0	0	0	0	0	0	1	1	1	1	1	1	1	1	1	C	T	0.0569	1039690	-0.0223	0.0035	1.87276e-10	55.4927	C	T	0.057	1073260	0.045	0.0035	7.84221e-38	233.69	C	T	0.057	1023010	0.0026	0.0036	0.470158	0.743434	C	T	0.0607825	487201	-0.0399535	0.0458092	0.383114
rs4620350	9	126539944	0	0	1	1	0	0	1	1	1	1	1	1	1	1	1	G	A	0.0979	1106830	0.0103	0.0024	1.77337e-05	20.741	G	A	0.0972	1166380	-0.0132	0.0024	3.79791e-08	35.6688	G	A	0.098	1079820	0.0014	0.0025	0.575479	0.37417	G	A	0.0697448	487201	0.0278942	0.0432304	0.518769
rs4645567	8	9723964	0	0	0	0	1	0	1	1	1	1	1	1	1	1	1	T	A	0.249	1115340	-0.0125	0.0017	1.93892e-13	65.181	T	A	0.25	1174890	0.0132	0.0017	8.18349e-15	76.7722	T	A	0.249	1088060	0.0112	0.0017	4.45085e-11	51.0479	A	T	0.783903	487201	0.0182701	0.0261705	0.485103
rs465002	5	55808475	0	0	1	0	0	0	1	1	1	1	1	1	1	1	1	C	T	0.3	1107660	-0.0268	0.0016	5.66263e-63	334.238	C	T	0.306	1167220	0.0249	0.0015	6.96909e-62	307.451	C	T	0.3	1080620	0.0057	0.0016	0.00036734	14.7461	T	C	0.737268	487201	0.0311539	0.0242659	0.199193
rs4655772	1	66130398	0	0	0	0	1	0	1	1	1	1	1	1	1	1	1	A	G	0.417	1104550	0.0008	0.0015	0.593803	0.343716	A	G	0.418	1129290	-0.0102	0.0015	1.04619e-11	57.1684	A	G	0.417	1077360	-0.0075	0.0015	5.73303e-07	29.4665	G	A	0.53322	487201	-0.0165447	0.0214101	0.439668
rs4656984	1	161078909	0	0	1	1	0	0	1	1	1	1	1	1	1	1	1	T	C	0.333	1102880	0.0061	0.0016	0.000137568	18.2303	T	C	0.326	1158310	-0.0107	0.0016	2.27015e-11	58.2802	T	C	0.333	1075610	0.0005	0.0016	0.754661	0.119452	C	T	0.622762	487201	-0.0189973	0.0220604	0.389156
rs4660446	1	39438889	0	0	1	1	0	0	1	1	1	1	1	1	1	1	1	T	C	0.437	1100430	-0.0047	0.0016	0.0033087	11.9614	T	C	0.437	1102010	0.0126	0.0016	3.40743e-15	86.0953	T	C	0.439	1050230	0.0034	0.0016	0.0335866	5.98	C	T	0.643001	487201	0.0304956	0.0225463	0.17619
rs4665495	2	22501253	0	0	0	0	0	0	1	1	1	1	1	1	1	1	1	G	T	0.46	1105660	0.0028	0.0015	0.0619482	4.30646	G	T	0.465	1165210	-0.0033	0.0014	0.0184162	6.3135	G	T	0.461	1078620	0.0007	0.0015	0.640738	0.262654	G	T	0.469331	487201	0.00671771	0.0214524	0.75417
rs4675812	2	242395674	0	0	1	0	0	0	1	1	1	1	1	1	1	1	1	G	A	0.408	1095810	0.0075	0.0014	8.45483e-08	29.777	G	A	0.407	1155370	-0.0142	0.0014	3.56517e-24	112.465	G	A	0.408	1068820	0.0017	0.0015	0.257074	1.49216	A	G	0.584946	487201	-0.021422	0.0215507	0.32021
rs4679881	3	160028014	0	0	0	0	1	0	1	1	1	1	1	1	1	1	1	T	C	0.485	1093330	0.0028	0.0015	0.0619482	4.28201	T	C	0.493	1152830	0.0074	0.0014	1.25215e-07	31.5591	T	C	0.485	1066290	0.0129	0.0015	7.97161e-18	88.648	C	T	0.525752	487201	0.0251574	0.021315	0.237895
rs468902	22	29963508	1	1	0	0	0	0	1	1	1	1	1	1	1	1	1	T	C	0.494	1099970	-0.012	0.0015	1.24419e-15	79.192	T	C	0.486	1176060	0.0057	0.0014	4.67257e-05	19.0904	T	C	0.493	1072890	0.0023	0.0015	0.125194	2.83724	T	C	0.489585	487201	-0.015213	0.021278	0.474632
rs4689088	4	7222253	0	0	0	0	1	1	1	1	1	1	1	1	1	1	1	G	A	0.37	1099960	-0.0013	0.0015	0.386125	0.866633	G	A	0.367	1159510	0.0007	0.0014	0.617075	0.263979	G	A	0.37	1072730	-0.0105	0.0015	2.55963e-12	55.1395	A	G	0.620717	487201	-0.029712	0.0218836	0.17455
rs4704043	5	72159179	0	0	0	0	0	0	1	1	1	1	1	1	1	1	1	C	T	0.336	1093480	-0.0058	0.0016	0.000288961	16.4138	C	T	0.34	1153040	0.007	0.0015	3.06125e-06	25.3572	C	T	0.337	1066460	-0.0151	0.0016	3.81779e-21	108.671	T	C	0.704087	487201	0.0249473	0.0234691	0.28779
rs4721060	7	12267552	0	0	1	0	0	0	1	1	1	1	1	1	1	1	1	A	G	0.458	1107660	0.0094	0.0014	1.8899e-11	48.5932	A	G	0.462	1161720	-0.0118	0.0014	3.49911e-17	80.4172	A	G	0.458	1080620	0.0035	0.0015	0.0196307	6.57212	A	G	0.425866	487201	0.0305327	0.0215224	0.156001
rs4722551	7	25991826	1	0	0	0	1	0	1	1	1	1	1	1	1	1	1	C	T	0.144	1114570	-0.025	0.002	7.46513e-36	171.759	C	T	0.144	1133900	0.0094	0.002	2.60161e-06	24.7005	C	T	0.144	1087300	0.0374	0.002	4.95047e-78	375.066	C	T	0.154773	487201	-0.0652381	0.0292261	0.025603
rs4739514	8	37385495	1	1	0	0	0	0	1	1	1	1	1	1	1	1	1	C	A	0.113	1101020	-0.0155	0.0026	2.49874e-09	53.0287	C	A	0.122	1155650	0.0083	0.0025	0.000900174	17.0558	C	A	0.113	1073710	-0.0043	0.0027	0.111252	3.97976	C	A	0.0492302	487201	-0.0139406	0.0516374	0.787183
rs4751996	10	118397894	0	0	0	0	1	0	1	1	1	1	1	1	1	1	1	A	G	0.485	1105460	-0.0065	0.0014	3.43624e-06	23.3323	A	G	0.492	1176060	0.0103	0.0014	1.87888e-13	62.3713	A	G	0.485	1089250	-0.0164	0.0014	1.07695e-31	146.37	G	A	0.517825	487201	-0.0430067	0.0212704	0.0431862
rs4760	19	44153100	0	0	1	1	0	0	1	1	1	1	1	1	1	1	1	G	A	0.135	1021100	0.0074	0.0022	0.000769228	13.0592	G	A	0.135	1052840	-0.0157	0.0022	9.58323e-13	60.613	G	A	0.135	993974	-0.0084	0.0022	0.000134439	16.3802	G	A	0.151045	487201	-0.00714701	0.0295676	0.808999
rs4760388	12	92802078	0	0	0	0	1	1	1	1	1	1	1	1	1	1	1	T	C	0.435	1094080	-0.0047	0.0015	0.00172833	11.88	T	C	0.431	1153830	0.0019	0.0014	0.174736	2.043	T	C	0.434	1067080	-0.0102	0.0015	1.04619e-11	54.545	C	T	0.521169	487201	0.0172948	0.0213698	0.418336
rs4761233	12	69722880	1	1	0	0	0	0	1	1	1	1	1	1	1	1	1	C	T	0.413	1103440	-0.0097	0.0015	1.00188e-10	50.3419	C	T	0.413	1175490	0.0036	0.0014	0.010128	7.38659	C	T	0.413	1088360	-0.0009	0.0015	0.548506	0.42744	C	T	0.445633	487201	-0.0142289	0.0214538	0.507182
rs4764883	12	102806305	0	0	0	0	1	0	1	1	1	1	1	1	1	1	1	C	T	0.323	1098290	-0.0077	0.0016	1.49054e-06	28.4794	C	T	0.328	1152550	0.0035	0.0015	0.0196307	6.22401	C	T	0.324	1070010	0.0109	0.0016	9.59171e-12	55.6909	T	C	0.707046	487201	0.0194734	0.0234622	0.406543
rs4771674	13	111039070	0	0	0	0	1	0	1	1	1	1	1	1	1	1	1	A	G	0.411	1078600	-0.0064	0.0015	1.98415e-05	21.3902	A	G	0.412	1136890	0.0014	0.0014	0.317311	1.07964	A	G	0.412	1050560	-0.0155	0.0015	4.97993e-25	122.303	G	A	0.613878	487201	0.00902016	0.0219897	0.68166
rs477418	10	89805410	0	0	0	0	1	0	1	1	1	1	1	1	1	1	1	A	C	0.0297	1085900	-0.022	0.0042	1.62242e-07	30.2928	A	C	0.0296	1141980	0.0061	0.0041	0.136802	2.44113	A	C	0.0296	1058850	-0.0176	0.0043	4.25785e-05	18.8425	A	C	0.035379	487201	0.00846705	0.0576033	0.883141
rs4776793	15	66872114	1	0	0	0	0	0	1	1	1	1	1	1	1	1	1	T	C	0.344	1108930	0.0126	0.0015	4.46479e-17	79.4635	T	C	0.343	1179520	-0.0083	0.0014	3.05581e-09	36.6238	T	C	0.345	1080620	0.0001	0.0015	0.946847	0.00488385	T	C	0.353908	487201	0.00188579	0.0222059	0.932323
rs4780401	16	11839326	1	1	0	0	0	0	1	1	1	1	1	1	1	1	1	G	T	0.429	1087840	-0.0104	0.0015	4.11038e-12	57.6471	G	T	0.432	1146140	0.0007	0.0014	0.617075	0.27561	G	T	0.429	1059580	-0.0011	0.0015	0.463355	0.628119	T	G	0.57465	487201	-0.0247463	0.0217733	0.25573
rs4783577	16	69527385	0	0	0	0	0	0	1	1	1	1	1	1	1	1	1	G	A	0.049	1023120	0.0077	0.0036	0.0324447	5.65348	G	A	0.0493	1057210	0.0012	0.0035	0.731706	0.142706	G	A	0.0491	995660	0.0181	0.0037	9.98713e-07	30.4598	G	A	0.0575514	487201	-0.0128555	0.0462963	0.781258
rs4790985	17	65272255	0	0	0	0	0	0	1	1	1	1	1	1	1	1	1	A	G	0.356	1073370	0.0096	0.0016	1.97318e-09	45.3602	A	G	0.36	1115820	-0.0046	0.0016	0.00404027	10.8799	A	G	0.355	1045120	0.0095	0.0016	2.89401e-09	43.1965	A	G	0.319367	487201	-0.0188991	0.0228806	0.40881
rs4796223	17	34841617	1	1	0	0	0	0	1	1	1	1	1	1	1	1	1	G	T	0.459	1091810	-0.0093	0.0014	3.0766e-11	46.8998	G	T	0.458	1127500	0.0055	0.0014	8.5452e-05	16.9333	G	T	0.458	1063570	-0.0055	0.0015	0.000245733	15.9732	T	G	0.524117	487201	-0.0183416	0.021308	0.389357
rs4803937	19	46887199	1	0	0	0	0	0	1	1	1	1	1	1	1	1	1	G	A	0.259	1102580	-0.0113	0.0016	1.63533e-12	54.0425	G	A	0.254	1178660	0.0025	0.0016	0.11817	2.79172	G	A	0.259	1075450	-0.008	0.0017	2.5277e-06	26.4197	G	A	0.301087	487201	0.00196114	0.0231619	0.932523
rs4804413	19	7222655	1	0	0	0	0	0	1	1	1	1	1	1	1	1	1	T	C	0.404	1100800	0.0193	0.0014	3.10676e-43	197.496	T	C	0.405	1176890	-0.012	0.0014	1.02209e-17	81.6826	T	C	0.404	1073700	0.0017	0.0015	0.257074	1.4943	T	C	0.420573	487201	-0.0043113	0.0215618	0.841519
rs4805881	19	33896432	0	0	1	0	0	0	1	1	1	1	1	1	1	1	1	A	C	0.343	1085250	0.0132	0.0015	1.36816e-18	85.2316	A	C	0.348	1161320	-0.0177	0.0015	3.90311e-32	165.126	A	C	0.343	1058450	-0.0015	0.0015	0.317311	1.07335	C	A	0.66215	487201	0.00666025	0.022555	0.767773
rs4808766	19	18335715	0	0	0	0	1	1	1	1	1	1	1	1	1	1	1	C	G	0.224	1100450	0.0061	0.0017	0.000332924	14.2356	C	G	0.221	1176530	-0.0042	0.0017	0.0134891	7.146	C	G	0.224	1073360	0.0117	0.0017	5.88719e-12	51.083	C	G	0.266012	487201	0.065192	0.0240732	0.00676738
rs4810280	20	38620281	1	1	0	0	0	0	1	1	1	1	1	1	1	1	1	T	C	0.255	1107280	-0.0089	0.0017	1.64722e-07	33.3255	T	C	0.255	1177880	0.0065	0.0016	4.85499e-05	18.9086	T	C	0.255	1079000	-0.0036	0.0017	0.034205	5.31318	C	T	0.752943	487201	0.0548101	0.0249246	0.0278751
rs4811348	20	51033910	1	0	1	0	0	0	1	1	1	1	1	1	1	1	1	G	T	0.359	1102600	-0.0105	0.0015	2.55963e-12	55.95	G	T	0.358	1178690	0.0093	0.0014	3.0766e-11	46.863	G	T	0.359	1075500	-0.0028	0.0015	0.0619482	3.8807	G	T	0.366974	487201	-0.0215308	0.0220326	0.328457
rs4817999	21	40554355	0	0	0	0	1	0	1	1	1	1	1	1	1	1	1	C	A	0.408	1102600	-0.0094	0.0015	3.68859e-10	47.0656	C	A	0.41	1178690	0.0026	0.0014	0.0632908	3.8549	C	A	0.408	1075500	-0.0126	0.0015	4.46479e-17	82.489	A	C	0.568908	487201	0.03223	0.0214619	0.133168
rs4820325	22	38599978	1	0	0	0	0	0	1	1	1	1	1	1	1	1	1	G	A	0.42	1079620	-0.0207	0.0015	2.54853e-43	225.428	G	A	0.418	1149870	0.0171	0.0014	2.60782e-34	163.618	G	A	0.42	1051610	-0.0017	0.0015	0.257074	1.48067	A	G	0.578382	487201	-0.0110398	0.0215447	0.608362
rs4820946	22	31551160	0	0	0	0	1	0	1	1	1	1	1	1	1	1	1	C	T	0.232	1102570	0.0037	0.0017	0.0295201	5.37886	C	T	0.233	1138260	-0.0082	0.0017	1.4104e-06	27.3565	C	T	0.233	1074310	0.0108	0.0017	2.11237e-10	44.7894	T	C	0.751295	487201	0.045803	0.0245906	0.062515
rs4822458	22	24265659	1	1	0	0	0	0	1	1	1	1	1	1	1	1	1	C	T	0.492	1092760	0.0115	0.0015	1.76524e-14	72.2449	C	T	0.493	1151060	0.0044	0.0014	0.00167307	11.1402	C	T	0.492	1064500	-0.0001	0.0015	0.946847	0.00532113	T	C	0.535772	487201	-0.0114813	0.0214381	0.592266
rs483082	19	45416178	1	0	0	0	0	0	1	1	1	1	1	1	1	1	1	T	G	0.237	1077670	0.0926	0.0017	0	3352.42	T	G	0.234	1153740	-0.0282	0.0017	8.47749e-62	329.006	T	G	0.237	1051310	-0.0626	0.0018	5.27269e-265	1492.1	T	G	0.237129	487201	-0.0589442	0.025165	0.019165
rs4841132	8	9183596	0	0	1	0	1	0	1	1	1	1	1	1	1	1	1	A	G	0.0932	1118730	0.0231	0.0024	6.27069e-22	100.913	A	G	0.0928	1143560	-0.0965	0.0024	0	1795.87	A	G	0.0928	1091440	-0.0585	0.0025	4.27358e-121	629.277	G	A	0.908104	487201	0.0222747	0.0368915	0.545983
rs4846913	1	230294715	1	0	1	0	0	0	1	1	1	1	1	1	1	1	1	C	A	0.476	1113520	0.0401	0.0015	1.9294e-157	893.928	C	A	0.485	1173160	-0.0434	0.0015	4.54847e-184	1104.9	C	A	0.476	1086360	-0.0001	0.0015	0.946847	0.00541928	A	C	0.590546	487201	-0.0156754	0.0218388	0.472894
rs4851250	2	100729293	0	0	1	1	0	0	1	1	1	1	1	1	1	1	1	C	T	0.171	1117080	-0.008	0.0019	2.54776e-05	20.2699	C	T	0.171	1141720	0.0133	0.0019	2.55963e-12	57.2617	C	T	0.171	1089780	0.0028	0.0019	0.140567	2.42234	C	T	0.17578	487201	0.0197801	0.0279983	0.479892
rs4860987	4	69491284	0	0	0	0	0	0	1	1	1	1	1	1	1	1	1	T	A	0.238	918220	0.0184	0.0022	6.08142e-17	112.771	T	A	0.238	941103	0.0151	0.0021	6.45657e-13	77.8373	T	A	0.237	890497	0.0291	0.0022	6.10632e-40	272.806	T	A	0.25269	487201	0.00223905	0.0258203	0.930897
rs4883201	12	9082581	0	0	0	0	0	0	1	1	1	1	1	1	1	1	1	G	A	0.116	1097800	0.0002	0.0022	0.927565	0.00900581	G	A	0.117	1117150	-0.0266	0.0022	1.17974e-33	163.348	G	A	0.117	1069540	-0.0226	0.0023	8.69311e-23	112.885	G	A	0.104292	487201	-0.0213722	0.0348621	0.539843
rs4885160	13	74748606	0	0	0	0	1	1	1	1	1	1	1	1	1	1	1	G	A	0.496	1091590	-0.0048	0.0015	0.00137428	12.5744	G	A	0.489	1149890	-0.0037	0.0015	0.0136377	7.86723	G	A	0.496	1063310	-0.0089	0.0016	2.65937e-08	42.1113	A	G	0.505399	487201	0.00300783	0.0215792	0.889145
rs488635	12	123203258	1	0	0	0	0	0	1	1	1	1	1	1	1	1	1	G	T	0.243	1095990	-0.0145	0.0017	1.47094e-17	84.7828	G	T	0.251	1168030	0.0275	0.0016	3.29434e-66	332.221	G	T	0.243	1081520	0.0067	0.0017	8.10829e-05	17.8617	G	T	0.211307	487201	0.00819341	0.0261819	0.754325
rs4894128	2	180707310	1	1	0	0	0	0	1	1	1	1	1	1	1	1	1	C	T	0.284	1107620	-0.0102	0.0016	1.82963e-10	46.8673	C	T	0.277	1167220	0.0062	0.0016	0.000106625	17.9717	C	T	0.284	1080580	0.0013	0.0016	0.416505	0.742685	C	T	0.308745	487201	0.0336387	0.0230495	0.144451
rs4894529	3	171959684	0	0	1	1	0	0	1	1	1	1	1	1	1	1	1	A	G	0.447	1097860	-0.0018	0.0015	0.230139	1.75855	A	G	0.453	1157420	0.0082	0.0014	4.70898e-09	38.5698	A	G	0.447	1070820	0.0027	0.0015	0.0718606	3.85929	G	A	0.525641	487201	-0.0127951	0.0213809	0.549548
rs4899263	14	69285264	1	0	0	0	0	0	1	1	1	1	1	1	1	1	1	G	A	0.464	1097960	-0.0081	0.0014	7.22049e-09	35.833	G	A	0.461	1161740	0.0077	0.0014	3.79791e-08	34.2312	G	A	0.464	1070860	0.0019	0.0015	0.205275	1.92288	A	G	0.53036	487201	-0.00111327	0.02138	0.958472
rs4904550	14	89804856	1	0	0	0	0	0	1	1	1	1	1	1	1	1	1	G	A	0.227	1090760	0.0108	0.0018	1.97318e-09	44.6508	G	A	0.224	1148100	-0.0137	0.0017	7.70322e-16	74.9183	G	A	0.227	1062500	-0.0016	0.0018	0.374063	0.954561	A	G	0.795314	487201	0.00653391	0.0267454	0.806998
rs4916497	3	196198533	0	0	1	0	0	0	1	1	1	1	1	1	1	1	1	T	C	0.322	1085330	0.0078	0.0016	1.08808e-06	28.8322	T	C	0.336	1144890	-0.0086	0.0016	7.65827e-08	37.7843	T	C	0.321	1058570	-0.0009	0.0016	0.573775	0.373774	C	T	0.715912	487201	0.0398399	0.0236422	0.0919653
rs4930352	11	66066993	0	0	1	1	0	0	1	1	1	1	1	1	1	1	1	T	G	0.457	1103180	-0.0043	0.0015	0.0041482	10.1235	T	G	0.453	1173770	0.0088	0.0014	3.2635e-10	45.0484	T	G	0.456	1086950	0.0014	0.0015	0.350648	1.05696	T	G	0.483675	487201	-0.023032	0.0217341	0.289273
rs4934932	10	33633866	1	0	0	0	0	0	1	1	1	1	1	1	1	1	1	A	G	0.113	1120400	0.0183	0.0023	1.76943e-15	75.2204	A	G	0.115	1178690	-0.0215	0.0022	1.47429e-22	110.914	A	G	0.113	1091870	0.0033	0.0023	0.151349	2.38359	A	G	0.0984187	487201	0.0290239	0.0361179	0.421636
rs4946955	6	109639710	0	0	1	1	0	0	1	1	1	1	1	1	1	1	1	G	C	0.311	1107660	0.0022	0.0015	0.142467	2.29753	G	C	0.314	1167220	-0.0159	0.0015	2.9798e-26	127.139	G	C	0.311	1080620	-0.0021	0.0016	0.189351	2.04231	G	C	0.307935	487201	-0.0309634	0.0232868	0.183632
rs4947249	6	31302029	0	0	1	0	0	0	1	1	1	1	1	1	1	1	1	G	A	0.357	1099000	0.0099	0.0016	6.11258e-10	49.4534	G	A	0.353	1156850	-0.0178	0.0016	9.48059e-29	167.451	G	A	0.357	1070340	-0.0027	0.0016	0.0915072	3.58228	G	A	0.370518	487201	0.0835953	0.0221684	0.00016265
rs4955411	3	49145304	1	0	0	0	0	0	1	1	1	1	1	1	1	1	1	A	G	0.221	1027260	-0.0157	0.0018	2.72794e-18	87.1918	A	G	0.221	1051580	0.0105	0.0018	5.43309e-09	39.9205	A	G	0.221	1001850	0.0013	0.0018	0.470158	0.582973	G	A	0.781229	487201	0.00298853	0.0257799	0.907712
rs4962724	10	126733319	0	0	1	1	0	0	1	1	1	1	1	1	1	1	1	G	A	0.264	1102600	0.0012	0.0016	0.453255	0.617009	G	A	0.266	1178690	-0.0103	0.0016	1.21457e-10	48.8314	G	A	0.264	1087550	0.0009	0.0016	0.573775	0.34233	G	A	0.278428	487201	0.0373941	0.0237227	0.114956
rs4964188	12	107100717	0	0	1	0	0	0	1	1	1	1	1	1	1	1	1	T	C	0.459	1097970	-0.0097	0.0015	1.00188e-10	51.309	T	C	0.456	1170020	0.0086	0.0014	8.10502e-10	42.9338	T	C	0.458	1082940	-0.001	0.0015	0.504985	0.537649	C	T	0.50305	487201	-0.0358379	0.021353	0.0932785
rs4964736	12	109100503	0	0	0	0	0	0	1	1	1	1	1	1	1	1	1	T	C	0.339	1093810	0.0104	0.0015	4.11038e-12	53.0225	T	C	0.338	1157790	-0.0102	0.0015	1.04619e-11	53.9081	T	C	0.338	1079010	0.0124	0.0016	9.18925e-15	74.2511	T	C	0.353747	487201	0.0476572	0.0222351	0.0320869
rs4964756	12	109171697	0	0	0	0	1	0	1	1	1	1	1	1	1	1	1	A	T	0.319	1102020	0.0083	0.0015	3.14202e-08	32.9857	A	T	0.319	1174070	-0.0094	0.0015	3.68859e-10	45.0748	A	T	0.319	1087550	0.0132	0.0016	1.58395e-16	82.3374	A	T	0.307155	487201	0.0645496	0.023089	0.00517893
rs4976033	5	67714246	1	0	1	0	0	0	1	1	1	1	1	1	1	1	1	G	A	0.433	1062940	0.0158	0.0015	6.0648e-26	130.31	G	A	0.433	1079280	-0.012	0.0015	1.24419e-15	76.3181	G	A	0.434	1029860	-0.0021	0.0015	0.161513	2.23127	G	A	0.406961	487201	-0.00696141	0.022015	0.751841
rs4976677	5	176629546	1	1	0	0	0	0	1	1	1	1	1	1	1	1	1	G	A	0.217	1041290	0.0158	0.0018	1.66736e-18	88.3433	G	A	0.217	1068120	-0.0073	0.0018	5.00153e-05	19.343	G	A	0.217	1015420	-0.0037	0.0018	0.0398254	4.72391	A	G	0.776783	487201	-0.04642	0.0254471	0.0681254
rs507666	9	136149399	0	0	0	0	1	0	1	1	1	1	1	1	1	1	1	A	G	0.182	1106830	-0.0063	0.0018	0.000465258	13.0804	A	G	0.181	1143780	0.014	0.0018	7.38096e-15	66.4684	A	G	0.182	1091870	0.0748	0.0018	0	1822.02	A	G	0.182277	487201	0.029922	0.0276059	0.278409
rs508293	1	234848712	1	0	0	0	0	0	1	1	1	1	1	1	1	1	1	G	A	0.414	1104700	-0.0094	0.0015	3.68859e-10	47.3637	G	A	0.411	1164260	-0.0154	0.0015	9.95863e-25	133.699	G	A	0.414	1077440	-0.0378	0.0015	4.00566e-140	747.489	A	G	0.530251	487201	0.0187917	0.0214622	0.381262
rs525767	17	37070737	0	0	0	0	1	1	1	1	1	1	1	1	1	1	1	A	G	0.342	1085390	-0.0007	0.0015	0.640738	0.239366	A	G	0.345	1143680	-0.0009	0.0015	0.548506	0.418677	A	G	0.341	1058060	0.0109	0.0015	3.68467e-13	56.5009	G	A	0.663656	487201	-0.00443457	0.0225392	0.844024
rs531328	2	169700838	0	0	0	0	0	0	1	1	1	1	1	1	1	1	1	A	C	0.361	1105730	-0.0103	0.0015	6.57194e-12	54.123	A	C	0.365	1165280	0.0048	0.0015	0.00137428	12.4455	A	C	0.36	1078690	-0.0031	0.0015	0.0387656	4.77676	A	C	0.358681	487201	0.0116166	0.0222624	0.601807
rs534417	1	23784965	0	0	0	0	1	0	1	1	1	1	1	1	1	1	1	A	G	0.179	1117970	-0.013	0.0019	7.80377e-12	55.5346	A	G	0.182	1177520	-0.0141	0.0018	4.75103e-15	69.7086	A	G	0.179	1090670	-0.0128	0.0019	1.61866e-11	52.5242	G	A	0.861515	487201	0.0267101	0.0314864	0.396269
rs537848612	19	47220338	0	0	0	0	0	0	1	1	1	1	1	1	1	1	1	TCGG	T	0.0917	926587	0.0066	0.0029	0.0228543	6.72365	TCGG	T	0.0883	972242	0.008	0.0029	0.00580459	10.0185	TCGG	T	0.0917	898884	0.0136	0.0029	2.73666e-06	27.6963	TCGG	T	0.11215	487201	0.0125411	0.0341209	0.71321
rs538969346	18	46545976	0	0	0	0	0	0	1	1	1	1	1	1	1	1	1	C	G	0.00986	985511	0.0307	0.0084	0.000257421	18.1363	C	G	0.00983	1013030	0.1498	0.0083	8.15146e-73	442.719	C	G	0.00987	958804	0.0398	0.0086	3.6938e-06	29.6857	C	G	0.0104801	487201	0.0852635	0.110003	0.43828
rs5400	3	170732300	1	1	0	0	0	0	1	1	1	1	1	1	1	1	1	A	G	0.149	1103870	0.0219	0.002	6.64476e-28	134.278	A	G	0.148	1141790	-0.0027	0.002	0.177016	2.09916	A	G	0.149	1077180	0.0073	0.0021	0.000508591	14.5574	A	G	0.131471	487201	0.0088166	0.0319064	0.782297
rs543458	9	14068327	0	0	1	0	0	0	1	1	1	1	1	1	1	1	1	C	A	0.164	1079580	-0.0102	0.002	3.39653e-07	30.7997	C	A	0.159	1151960	0.0125	0.0019	4.7379e-11	48.1391	C	A	0.164	1064920	-0.0015	0.002	0.453255	0.657021	C	A	0.19261	487201	-0.00368605	0.0269887	0.891365
rs553427	1	234852760	0	0	1	0	0	0	1	1	1	1	1	1	1	1	1	C	T	0.415	1116420	-0.009	0.0015	1.97318e-09	43.9099	C	T	0.413	1176060	-0.0154	0.0014	3.82132e-28	135.25	C	T	0.416	1089250	-0.0372	0.0015	8.96491e-136	732.894	T	C	0.53004	487201	0.020648	0.0213897	0.334382
rs55661701	2	24400769	0	0	0	0	0	0	1	1	1	1	1	1	1	1	1	C	A	0.22	1102400	0.0015	0.0017	0.377586	0.851272	C	A	0.221	1127040	0.0054	0.0017	0.00149079	11.3159	C	A	0.22	1075360	0.008	0.0018	8.81193e-06	23.6205	C	A	0.255525	487201	-0.00695828	0.0243411	0.774981
rs55696093	7	21605973	1	0	0	0	1	0	1	1	1	1	1	1	1	1	1	G	A	0.192	1098030	0.0121	0.0018	1.78974e-11	49.8823	G	A	0.197	1152080	0.0001	0.0018	0.955696	0.00364497	G	A	0.192	1071270	0.0364	0.0018	6.24077e-91	440.577	G	A	0.212924	487201	-0.00572069	0.0259427	0.825472
rs55707100	15	43820717	0	0	1	0	0	0	1	1	1	1	1	1	1	1	1	T	C	0.0246	1028140	0.1233	0.0048	1.61237e-145	750.658	T	C	0.0245	1061060	-0.101	0.0048	2.72626e-98	517.627	T	C	0.0245	1002610	-0.0055	0.0049	0.261672	1.44971	T	C	0.025041	487201	0.0365507	0.0680453	0.591162
rs55709272	2	113867288	1	0	0	0	0	0	1	1	1	1	1	1	1	1	1	C	T	0.412	1099350	-0.0089	0.0015	2.96845e-09	42.1926	C	T	0.402	1158940	-0.0045	0.0015	0.0026998	11.2836	C	T	0.412	1072350	-0.0077	0.0015	2.84655e-07	30.8059	C	T	0.436501	487201	0.0104775	0.0214748	0.625622
rs55719615	15	63344167	0	0	0	0	0	0	1	1	1	1	1	1	1	1	1	G	A	0.325	1077940	0.0117	0.0016	2.62217e-13	64.7454	G	A	0.329	1144800	-0.0148	0.0015	5.80621e-23	110.724	G	A	0.325	1050950	0.0016	0.0016	0.317311	1.18043	G	A	0.304651	487201	-0.0102582	0.0233478	0.660398
rs55747707	7	73037366	0	0	1	0	0	0	1	1	1	1	1	1	1	1	1	A	G	0.18	1101960	-0.0996	0.0019	0	3236.49	A	G	0.178	1156010	0.0375	0.0018	2.159e-96	475.909	A	G	0.18	1075500	0.0135	0.0019	1.20093e-12	57.8651	A	G	0.198252	487201	0.0602738	0.0266332	0.0236291
rs55775305	1	2975119	0	0	1	0	0	0	1	1	1	1	1	1	1	1	1	G	C	0.142	1077000	0.01	0.0021	1.91774e-06	26.2441	G	C	0.142	1102440	-0.0134	0.0021	1.7599e-10	48.2379	G	C	0.142	1051020	-0.0019	0.0022	0.387788	0.924535	G	C	0.169027	487201	-0.0243669	0.0284087	0.391043
rs557933	1	234853268	0	0	0	0	1	0	1	1	1	1	1	1	1	1	1	A	C	0.416	1116420	-0.0088	0.0015	4.44643e-09	42.0092	A	C	0.413	1176060	-0.0153	0.0014	8.41629e-28	133.499	A	C	0.417	1089250	-0.0371	0.0015	4.68576e-135	729.457	C	A	0.531326	487201	0.0181343	0.0214126	0.397052
rs558003	13	51172963	0	0	0	0	0	0	1	1	1	1	1	1	1	1	1	A	G	0.108	1106030	-0.0175	0.0023	2.76876e-14	65.2659	A	G	0.109	1141720	0.0164	0.0023	1.00052e-12	59.649	A	G	0.108	1077730	-0.0043	0.0024	0.0731864	3.83943	A	G	0.0964014	487201	0.014966	0.0362998	0.680128
rs55801554	5	158622532	0	0	1	1	0	0	1	1	1	1	1	1	1	1	1	A	C	0.266	1102990	0.002	0.0016	0.2113	1.72282	A	C	0.272	1163730	0.0109	0.0016	9.59171e-12	54.759	A	C	0.265	1075900	0.0019	0.0017	0.263718	1.51301	A	C	0.251535	487201	-0.00473567	0.0246104	0.847409
rs55938402	2	118843158	0	0	0	0	1	1	1	1	1	1	1	1	1	1	1	A	G	0.0816	1056060	-0.008	0.0027	0.00304693	10.1303	A	G	0.0822	1080990	0.0064	0.0027	0.0177703	6.68088	A	G	0.0817	1030130	-0.0418	0.0027	4.62694e-54	270.143	A	G	0.0982425	487201	0.0753465	0.0357142	0.0348834
rs56094641	16	53806453	0	0	1	0	0	0	1	1	1	1	1	1	1	1	1	G	A	0.36	1099970	0.0191	0.0015	3.86001e-37	184.941	G	A	0.355	1176060	-0.0197	0.0015	2.1211e-39	209.053	G	A	0.36	1072890	0.0007	0.0015	0.640738	0.24225	G	A	0.395419	487201	0.0113546	0.0217652	0.601888
rs56105022	1	224544746	0	0	1	0	0	0	1	1	1	1	1	1	1	1	1	A	G	0.0313	1034980	0.007	0.0045	0.119814	3.07533	A	G	0.0316	1055970	-0.0276	0.0044	3.54778e-10	49.2335	A	G	0.0315	1010490	-0.0247	0.0045	4.0447e-08	37.6168	A	G	0.0342869	487201	0.0314419	0.061149	0.607123
rs56113850	19	41353107	0	0	0	0	1	0	1	1	1	1	1	1	1	1	1	T	C	0.465	999120	0.0031	0.0016	0.0526843	4.77726	T	C	0.471	1033100	0.0075	0.0016	2.76563e-06	28.9589	T	C	0.465	968185	-0.0115	0.0016	6.59884e-13	63.7116	C	T	0.569781	487201	-0.0137087	0.0214776	0.523292
rs56193509	8	23525075	1	1	0	0	0	0	1	1	1	1	1	1	1	1	1	A	T	0.258	1106830	0.0092	0.0016	8.92434e-09	35.8693	A	T	0.26	1166380	-0.0036	0.0016	0.0244489	5.81677	A	T	0.258	1079820	0.0059	0.0016	0.000226468	14.3918	A	T	0.24092	487201	0.0019649	0.0249288	0.937175
rs56196860	12	2908330	0	0	1	1	0	0	1	1	1	1	1	1	1	1	1	A	C	0.0254	997026	-0.018	0.0052	0.000537097	15.9937	A	C	0.0255	1011090	0.0294	0.0051	8.18004e-09	43.4364	A	C	0.0255	969458	-0.0108	0.0052	0.0378087	5.61992	A	C	0.0299763	487201	0.0109658	0.0619561	0.859514
rs56203737	3	129274936	0	0	0	0	1	1	1	1	1	1	1	1	1	1	1	G	A	0.126	1065850	-0.0052	0.0022	0.0180966	6.3477	G	A	0.126	1092960	0.007	0.0022	0.00146354	11.7955	G	A	0.126	1040010	0.0172	0.0022	5.35917e-15	67.7694	G	A	0.129269	487201	0.044226	0.031789	0.164153
rs56254331	19	41826020	0	0	0	0	0	0	1	1	1	1	1	1	1	1	1	C	A	0.146	1030190	-0.0063	0.0022	0.00418809	10.1963	C	A	0.143	1090340	0.0158	0.0022	6.87904e-13	66.7189	C	A	0.146	1003270	-0.0042	0.0022	0.0562504	4.41325	C	A	0.162291	487201	0.00847233	0.0287328	0.768096
rs56271783	11	64004723	1	0	1	0	0	0	1	1	1	1	1	1	1	1	1	C	G	0.0424	1029650	0.0514	0.0037	7.09366e-44	220.947	C	G	0.0423	1061680	-0.0482	0.0036	7.02234e-41	199.88	C	G	0.0422	1016200	0.0048	0.0037	0.194529	1.89269	C	G	0.0439019	487201	-0.0205355	0.0521124	0.693536
rs56294298	9	117133524	0	0	0	0	1	0	1	1	1	1	1	1	1	1	1	A	G	0.076	1035380	-0.0187	0.003	4.56613e-10	50.8533	A	G	0.0767	1059480	0.0115	0.003	0.000126418	19.8456	A	G	0.076	1008800	-0.0196	0.0031	2.57231e-10	54.4321	A	G	0.0841001	487201	0.00983479	0.0390499	0.801156
rs56322906	19	11346155	0	0	1	0	0	0	1	1	1	1	1	1	1	1	1	A	G	0.0773	1106670	-0.019	0.0027	1.96371e-12	56.9924	A	G	0.0823	1174040	-0.072	0.0025	2.14495e-182	920.064	A	G	0.0769	1079770	-0.0567	0.0027	6.55856e-98	493.06	A	G	0.0415372	487201	0.0766038	0.0550171	0.163812
rs56332871	15	96714816	0	0	1	1	0	0	1	1	1	1	1	1	1	1	1	A	C	0.289	1098900	0.0027	0.0016	0.0915072	3.29218	A	C	0.291	1157180	0.0123	0.0015	2.40387e-16	72.2448	A	C	0.289	1066300	0.0039	0.0016	0.0147892	6.66512	A	C	0.276499	487201	0.0160863	0.0239106	0.501093
rs565216100	6	109064220	0	0	0	0	0	0	1	1	1	1	1	1	1	1	1	T	C	0.136	864706	-0.0105	0.0027	0.000100704	22.4047	T	C	0.136	856172	0.0199	0.0028	1.1847e-12	79.6873	T	C	0.137	826682	0.0039	0.0028	0.163663	2.97324	T	C	0.161503	487201	-0.0211156	0.0309185	0.494642
rs57005472	3	170758329	0	0	0	0	1	0	1	1	1	1	1	1	1	1	1	G	T	0.0915	1050100	0.0224	0.0026	6.97072e-18	87.6069	G	T	0.0885	1123330	-0.0036	0.0025	0.149867	2.34878	G	T	0.0915	1037940	0.0119	0.0026	4.71865e-06	24.4372	G	T	0.0823306	487201	0.0211145	0.0392284	0.590407
rs57035494	2	26924018	0	0	0	0	0	0	1	1	1	1	1	1	1	1	1	G	C	0.0337	1022220	-0.043	0.0042	1.33845e-24	123.113	G	C	0.0339	1043210	0.0084	0.0042	0.0455003	4.82151	G	C	0.0339	996975	-0.0171	0.0043	6.98653e-05	19.0957	G	C	0.0392702	487201	0.0112643	0.0542894	0.835631
rs5753463	22	31507049	0	0	1	1	0	0	1	1	1	1	1	1	1	1	1	A	G	0.0686	1038730	0.0119	0.003	7.28848e-05	18.7972	A	G	0.0689	1074110	-0.0184	0.003	8.60566e-10	46.6604	A	G	0.0688	1011940	0.0109	0.0031	0.000437888	15.4055	G	A	0.912672	487201	0.031774	0.037442	0.396093
rs5754102	22	21916272	0	0	0	0	1	0	1	1	1	1	1	1	1	1	1	A	C	0.204	939542	-0.0098	0.0021	3.06125e-06	29.3058	A	C	0.208	972644	-0.0348	0.0021	1.1213e-61	388.243	A	C	0.203	912330	-0.0114	0.0022	2.19733e-07	38.3675	A	C	0.182535	487201	0.0122827	0.0279213	0.660006
rs5754217	22	21939675	0	0	0	0	0	0	1	1	1	1	1	1	1	1	1	T	G	0.263	1105200	-0.0081	0.0016	4.13794e-07	28.1109	T	G	0.261	1128580	-0.0317	0.0016	2.3226e-87	437.657	T	G	0.262	1076920	-0.0077	0.0017	5.91481e-06	24.6923	T	G	0.203756	487201	0.0183527	0.0267321	0.492372
rs5755688	22	35685048	0	0	0	0	1	1	1	1	1	1	1	1	1	1	1	A	G	0.408	1099970	0.0034	0.0015	0.0234106	6.1426	A	G	0.41	1170570	0.0028	0.0014	0.0455003	4.43997	A	G	0.408	1067400	0.0131	0.0015	2.47275e-18	88.4946	G	A	0.639062	487201	0.025973	0.0223075	0.244295
rs57596493	11	66302743	0	0	0	0	1	1	1	1	1	1	1	1	1	1	1	T	C	0.234	1108100	-0.0047	0.0017	0.00569741	8.7751	T	C	0.233	1178690	0.0034	0.0016	0.0335866	4.87012	T	C	0.234	1091870	-0.0129	0.0017	3.24292e-14	65.1404	T	C	0.235577	487201	0.0107275	0.0250372	0.668315
rs577721086	6	127440047	1	0	0	0	0	0	1	1	1	1	1	1	1	1	1	C	T	0.0488	1019550	0.0505	0.0036	1.05403e-44	241.443	C	T	0.049	1042200	-0.0466	0.0036	2.52584e-38	210.968	C	T	0.0492	979795	0.0202	0.0037	4.77586e-08	37.4057	C	T	0.0474524	487201	0.0886004	0.0503827	0.0786544
rs5791099	11	36328427	0	0	0	0	0	0	1	1	1	1	1	1	1	1	1	TA	T	0.338	913190	-0.0068	0.0017	6.33425e-05	18.8969	TA	T	0.335	963148	0.0102	0.0017	1.97318e-09	44.6487	TA	T	0.337	900196	0.0005	0.0018	0.781183	0.100566	TA	T	0.363292	487201	-0.0392027	0.0225782	0.0825087
rs58301047	8	144296480	0	0	1	0	0	0	1	1	1	1	1	1	1	1	1	C	G	0.213	1085290	-0.0125	0.0018	3.79953e-12	56.8555	C	G	0.212	1139330	0.0227	0.0018	1.83389e-36	196.186	C	G	0.213	1059050	-0.0019	0.0018	0.291171	1.28176	C	G	0.188079	487201	-0.00402169	0.0272593	0.88271
rs583691	1	71397835	1	0	0	0	0	0	1	1	1	1	1	1	1	1	1	A	G	0.465	1092750	0.0085	0.0015	1.45602e-08	39.2835	A	G	0.461	1151220	-0.0096	0.0015	1.55377e-10	52.7278	A	G	0.465	1064690	-0.0012	0.0015	0.423711	0.76282	G	A	0.534734	487201	-0.0177368	0.0214061	0.40734
rs58542926	19	19379549	1	0	0	0	1	0	1	1	1	1	1	1	1	1	1	T	C	0.0715	1108930	-0.1102	0.0028	0	1790.96	T	C	0.0715	1132310	0.0154	0.0027	1.17232e-08	35.6564	T	C	0.0717	1080620	-0.0913	0.0028	3.24847e-233	1200.42	T	C	0.0742035	487201	-0.00788423	0.0405036	0.845663
rs58839393	2	43490619	1	0	0	0	0	0	1	1	1	1	1	1	1	1	1	T	A	0.176	1104770	0.0129	0.002	1.1185e-10	53.3263	T	A	0.18	1164320	-0.0069	0.0019	0.000281692	16.3641	T	A	0.177	1077730	0.0143	0.002	8.67779e-13	64.2111	T	A	0.16511	487201	-0.0190714	0.0288998	0.509309
rs58895965	19	35551428	1	1	0	0	0	0	1	1	1	1	1	1	1	1	1	A	C	0.137	1104940	0.0225	0.0021	8.7228e-27	132.287	A	C	0.134	1175700	-0.007	0.0021	0.000858121	13.3706	A	C	0.137	1076690	0.0013	0.0021	0.535885	0.430267	A	C	0.168493	487201	0.0176223	0.0282948	0.533408
rs589942	1	20916080	0	0	0	0	0	0	1	1	1	1	1	1	1	1	1	G	C	0.288	1119880	-0.0017	0.0016	0.288009	1.32731	G	C	0.286	1179520	-0.0116	0.0015	1.04767e-14	64.8244	G	C	0.288	1092680	-0.0008	0.0016	0.617075	0.286797	G	C	0.329486	487201	0.00914265	0.0226488	0.686455
rs59703905	1	39312160	1	0	0	0	0	0	1	1	1	1	1	1	1	1	1	A	G	0.191	1107580	0.0101	0.0019	1.06196e-07	34.9175	A	G	0.194	1167220	-0.011	0.0018	9.89398e-10	44.1693	A	G	0.191	1080620	-0.0004	0.0019	0.833257	0.0534323	A	G	0.162271	487201	0.0291562	0.02911	0.316544
rs59770119	1	219664627	0	0	1	0	0	0	1	1	1	1	1	1	1	1	1	G	A	0.481	1110080	-0.0167	0.0015	8.6345e-29	154.593	G	A	0.482	1169720	0.0161	0.0014	1.31915e-30	151.424	G	A	0.481	1082870	-0.0015	0.0015	0.317311	1.21647	A	G	0.558583	487201	0.0273712	0.0216313	0.205745
rs60033497	6	107444903	0	0	1	0	0	0	1	1	1	1	1	1	1	1	1	C	G	0.29	1065260	-0.0113	0.0017	2.99008e-11	56.0171	C	G	0.289	1107390	0.0092	0.0016	8.92434e-09	38.5202	C	G	0.29	1014560	-0.0032	0.0017	0.0597881	4.27824	C	G	0.313592	487201	-0.00952199	0.0231036	0.680234
rs600626	11	75455309	0	0	1	1	0	0	1	1	1	1	1	1	1	1	1	G	A	0.196	1108100	-0.0062	0.0018	0.000572234	13.4248	G	A	0.199	1178690	-0.0277	0.0017	1.08661e-59	288.39	G	A	0.196	1091870	-0.0012	0.0018	0.504985	0.495536	G	A	0.161279	487201	-0.0040893	0.0290868	0.888194
rs6022850	20	52535400	0	0	0	0	1	1	1	1	1	1	1	1	1	1	1	T	C	0.452	1079120	0.0065	0.0014	3.43624e-06	22.5867	T	C	0.458	1118190	0.0013	0.0014	0.353111	0.938203	T	C	0.453	1060310	0.0095	0.0015	2.3992e-10	47.4257	T	C	0.449479	487201	0.0173248	0.0215174	0.420731
rs603424	10	102075479	0	0	0	0	1	1	1	1	1	1	1	1	1	1	1	A	G	0.213	1096540	0.0052	0.0019	0.00620321	9.94074	A	G	0.212	1119930	-0.001	0.0019	0.598669	0.374182	A	G	0.213	1069210	0.014	0.0019	1.72661e-13	70.2637	A	G	0.189125	487201	-0.0241149	0.0279593	0.388412
rs603646	11	111861156	0	0	0	0	0	0	1	1	1	1	1	1	1	1	1	T	C	0.43	1096290	-0.0055	0.0015	0.000245733	16.2566	T	C	0.433	1166890	0.0088	0.0014	3.2635e-10	44.3723	T	C	0.43	1080060	-0.0027	0.0015	0.0718606	3.85966	T	C	0.385227	487201	-0.015576	0.0219826	0.478596
rs60570301	19	18597196	0	0	1	0	0	0	1	1	1	1	1	1	1	1	1	A	G	0.117	1090980	-0.0088	0.0024	0.000245733	17.4568	A	G	0.117	1161560	0.0134	0.0023	5.67421e-09	43.0966	A	G	0.117	1062740	0.0103	0.0024	1.77337e-05	23.2963	A	G	0.117482	487201	0.00227933	0.0330855	0.945076
rs6066138	20	45594711	1	0	0	0	0	0	1	1	1	1	1	1	1	1	1	A	G	0.245	1073480	-0.0177	0.0017	2.19122e-25	124.432	A	G	0.244	1112600	0.0109	0.0017	1.43845e-10	48.7699	A	G	0.245	1045970	-0.0012	0.0017	0.480261	0.557217	A	G	0.276484	487201	-0.00418864	0.0237416	0.859959
rs6066149	20	45602638	0	0	1	0	0	0	1	1	1	1	1	1	1	1	1	A	G	0.241	1066000	-0.0178	0.0017	1.17908e-25	123.576	A	G	0.241	1102390	0.0114	0.0017	2.00193e-11	52.4148	A	G	0.241	1034490	-0.0013	0.0017	0.444447	0.639589	A	G	0.274788	487201	-0.00649648	0.0238037	0.784916
rs6073958	20	44551855	1	0	1	0	0	0	1	1	1	1	1	1	1	1	1	C	T	0.205	1108100	0.0444	0.0018	2.4383e-134	712.483	C	T	0.202	1166380	-0.0484	0.0017	2.71029e-178	881.541	C	T	0.205	1079820	0.0057	0.0018	0.00154197	11.4355	C	T	0.201439	487201	0.0399424	0.0265129	0.131932
rs6102309	20	39856080	0	0	0	0	0	0	1	1	1	1	1	1	1	1	1	C	A	0.368	1100600	0.0152	0.0015	3.93018e-24	118.293	C	A	0.379	1176690	-0.0023	0.0015	0.125194	2.93008	C	A	0.368	1073500	0.0267	0.0016	1.61597e-62	356.092	C	A	0.318821	487201	0.00632232	0.0229812	0.783233
rs6120879	20	30202961	1	0	0	0	0	0	1	1	1	1	1	1	1	1	1	C	T	0.191	1031760	-0.0118	0.0019	5.28074e-10	44.3989	C	T	0.191	1061220	0.0144	0.0019	3.4837e-14	68.0095	C	T	0.192	1005770	0.0021	0.002	0.293718	1.37619	C	T	0.163863	487201	-0.0436923	0.0291431	0.133813
rs6120890	20	30207659	0	0	1	0	0	0	1	1	1	1	1	1	1	1	1	G	T	0.209	1033710	-0.0118	0.002	3.63502e-09	47.5921	G	T	0.209	1063960	0.0145	0.002	4.16772e-13	73.9679	G	T	0.21	1008080	0.0021	0.002	0.293718	1.47506	G	T	0.168492	487201	-0.0446422	0.0292433	0.126865
rs6123685	20	55836040	0	0	1	0	0	0	1	1	1	1	1	1	1	1	1	A	G	0.265	1086630	-0.0102	0.0017	1.97318e-09	44.0415	A	G	0.263	1125150	0.0111	0.0017	6.60285e-11	53.744	A	G	0.265	1040690	0.0006	0.0017	0.724133	0.145944	A	G	0.257888	487201	0.0228649	0.024291	0.346555
rs614197	8	9788582	0	0	1	0	0	0	1	1	1	1	1	1	1	1	1	G	A	0.258	1104770	-0.012	0.0017	1.67918e-12	60.9132	G	A	0.258	1164320	0.0137	0.0016	1.10446e-17	83.6754	G	A	0.258	1077730	0.0082	0.0017	1.4104e-06	27.7461	G	A	0.223738	487201	-0.00444285	0.0258287	0.863428
rs61754230	12	72179446	0	0	0	0	1	1	1	1	1	1	1	1	1	1	1	T	C	0.0154	840998	0.0225	0.0069	0.00111071	12.9115	T	C	0.0154	861151	-0.0143	0.0068	0.0354709	5.34027	T	C	0.0154	830175	0.043	0.0069	4.60859e-10	46.5522	T	C	0.0188936	487201	-0.0148629	0.0778244	0.848541
rs61772595	1	56983585	0	0	1	0	0	0	1	1	1	1	1	1	1	1	1	A	G	0.113	1076940	0.0115	0.0023	5.73303e-07	28.5516	A	G	0.11	1131440	-0.0159	0.0023	4.74364e-12	56.0092	A	G	0.113	1050940	-0.0009	0.0023	0.695572	0.170645	A	G	0.120486	487201	-0.0086946	0.0326648	0.790103
rs61886339	10	96032866	0	0	0	0	1	1	1	1	1	1	1	1	1	1	1	C	T	0.286	1120400	-0.0054	0.0016	0.000738157	13.3432	C	T	0.284	1178690	-0.0063	0.0015	2.66915e-05	19.026	C	T	0.286	1091870	-0.0121	0.0016	3.95395e-14	65.2922	C	T	0.295481	487201	0.00565666	0.0233026	0.808201
rs61894507	11	76156973	0	0	0	0	0	0	1	1	1	1	1	1	1	1	1	A	G	0.291	1102600	-0.0006	0.0016	0.70766	0.163791	A	G	0.288	1166380	0.0087	0.0016	5.40334e-08	36.2071	A	G	0.292	1075500	0.0041	0.0016	0.0103922	7.47526	A	G	0.315512	487201	-0.0202332	0.0229258	0.377478
rs619289	20	42294613	0	0	1	0	0	0	1	1	1	1	1	1	1	1	1	T	C	0.183	1105200	-0.0095	0.0018	1.3076e-07	29.8265	T	C	0.183	1140890	0.0124	0.0018	5.62298e-12	52.4577	T	C	0.182	1076920	-0.0047	0.0019	0.0133728	7.0833	C	T	0.837653	487201	-0.0366413	0.028933	0.205363
rs61941677	12	125325010	0	0	1	0	0	0	1	1	1	1	1	1	1	1	1	G	C	0.115	1073390	0.0115	0.0024	1.65402e-06	28.8958	G	C	0.114	1106490	-0.057	0.0023	1.38069e-135	726.692	G	C	0.114	1059010	0.0024	0.0024	0.317311	1.23223	G	C	0.124906	487201	-0.00412826	0.0328511	0.899996
rs61993685	14	100765823	1	0	0	0	0	0	1	1	1	1	1	1	1	1	1	C	T	0.0653	1024450	-0.0166	0.0031	8.56328e-08	34.4617	C	T	0.0657	1045720	0.0135	0.0031	1.33165e-05	23.3977	C	T	0.0654	996418	-0.0102	0.0032	0.00143508	12.673	C	T	0.0739941	487201	-0.0611075	0.0402739	0.129191
rs62025680	16	11464263	0	0	1	1	0	0	1	1	1	1	1	1	1	1	1	A	G	0.178	1090910	-0.0045	0.0019	0.0178642	6.46454	A	G	0.176	1163120	0.0156	0.0019	2.20221e-16	82.1057	A	G	0.178	1068380	0.0068	0.002	0.000673859	14.4567	A	G	0.212008	487201	0.0195405	0.026151	0.454932
rs62033400	16	53811788	1	0	0	0	0	0	1	1	1	1	1	1	1	1	1	G	A	0.352	1105460	0.0198	0.0015	8.77351e-40	197.742	G	A	0.347	1176060	-0.0198	0.0015	8.77351e-40	208.982	G	A	0.352	1077200	0.0008	0.0015	0.593803	0.314502	G	A	0.385701	487201	0.00808189	0.021862	0.711623
rs62049432	16	70375296	0	0	0	0	1	0	1	1	1	1	1	1	1	1	1	A	G	0.0555	990675	0.0252	0.0038	3.32115e-11	65.9607	A	G	0.0559	1022900	-0.0125	0.0037	0.000729147	16.8702	A	G	0.0557	959422	0.0251	0.0038	3.96812e-11	63.5887	A	G	0.0610447	487201	0.0562146	0.0460159	0.221846
rs62070804	17	27889643	1	0	0	0	0	0	1	1	1	1	1	1	1	1	1	T	C	0.016	1017070	0.0404	0.0061	3.52098e-11	52.2733	T	C	0.0161	1049300	-0.0392	0.006	6.43218e-11	51.0857	T	C	0.016	988460	0.0268	0.0062	1.54215e-05	22.3554	T	C	0.0176826	487201	-0.0596397	0.0809005	0.461002
rs62072467	17	18116455	0	0	0	0	1	1	1	1	1	1	1	1	1	1	1	T	C	0.168	1081960	0.0087	0.002	1.36138e-05	22.8939	T	C	0.163	1153230	0.0041	0.0019	0.030936	5.28966	T	C	0.168	1054010	0.0132	0.002	4.11158e-11	51.3423	T	C	0.180351	487201	0.000646752	0.0276564	0.981343
rs62079603	17	41387617	0	0	0	0	0	0	1	1	1	1	1	1	1	1	1	A	G	0.401	885526	-0.0152	0.0018	3.05495e-17	98.2962	A	G	0.404	907146	0.0078	0.0018	1.46868e-05	26.5788	A	G	0.4	877556	-0.003	0.0019	0.114348	3.79105	G	A	0.580418	487201	0.0212182	0.0217557	0.329414
rs62114538	2	256116	1	0	0	0	0	0	1	1	1	1	1	1	1	1	1	T	G	0.346	1116510	-0.0109	0.0015	3.68467e-13	60.0374	T	G	0.342	1176060	0.0144	0.0015	7.99444e-22	109.768	T	G	0.346	1089250	0.0012	0.0015	0.423711	0.709861	T	G	0.36215	487201	0.0432547	0.0220759	0.0500701
rs62129968	19	48383542	1	1	0	0	0	0	1	1	1	1	1	1	1	1	1	A	C	0.141	1032870	-0.0165	0.0021	3.92995e-15	68.1214	A	C	0.141	1069100	-0.0009	0.0021	0.668235	0.209771	A	C	0.141	1006350	0.0029	0.0022	0.187443	2.05016	A	C	0.161117	487201	-0.114501	0.0288279	7.13073e-05
rs62136856	19	47573527	1	0	0	0	0	0	1	1	1	1	1	1	1	1	1	A	G	0.379	1098780	-0.0114	0.0016	1.04081e-12	67.2213	A	G	0.387	1158020	0.0151	0.0016	3.81779e-21	125.29	A	G	0.379	1071450	-0.003	0.0016	0.0607927	4.53917	G	A	0.694747	487201	-0.00449042	0.0235016	0.848471
rs62189714	2	162966841	0	0	1	1	0	0	1	1	1	1	1	1	1	1	1	A	C	0.452	1068780	-0.0007	0.0015	0.640738	0.259437	A	C	0.454	1109920	0.0084	0.0015	2.14352e-08	38.8278	A	C	0.451	1041810	0.0009	0.0016	0.573775	0.41788	A	C	0.440525	487201	0.0131299	0.0217385	0.545847
rs62246311	3	9498143	1	1	0	0	0	0	1	1	1	1	1	1	1	1	1	A	G	0.0891	1040990	0.0153	0.0026	3.98981e-09	39.557	A	G	0.0882	1079300	-0.0087	0.0026	0.000819409	13.1396	A	G	0.0891	1016400	0.0037	0.0026	0.154714	2.25864	A	G	0.0990776	487201	-0.0419458	0.035448	0.236688
rs62247166	3	71532738	0	0	1	1	0	0	1	1	1	1	1	1	1	1	1	T	C	0.426	1087200	-0.0044	0.0015	0.00335344	10.2937	T	C	0.416	1145750	0.0076	0.0015	4.04842e-07	32.1562	T	C	0.427	1060550	0.003	0.0015	0.0455003	4.67076	T	C	0.468656	487201	-0.0321348	0.0213671	0.132597
rs62271373	3	150066540	0	0	0	0	0	0	1	1	1	1	1	1	1	1	1	A	T	0.0465	1033450	0.0299	0.0036	9.93535e-17	81.9349	A	T	0.0469	1058860	-0.0334	0.0036	1.7305e-20	105.612	A	T	0.0466	1007530	0.0061	0.0037	0.0992196	3.33127	A	T	0.057751	487201	-0.0682414	0.0462028	0.139677
rs62285077	3	156244888	0	0	0	0	0	0	1	1	1	1	1	1	1	1	1	T	C	0.156	1081040	-0.0035	0.002	0.0801183	3.48719	T	C	0.155	1120360	0.0073	0.002	0.00026224	15.6396	T	C	0.156	1067290	-0.0024	0.002	0.230139	1.61883	T	C	0.165273	487201	0.0102596	0.0289526	0.723069
rs622871	6	31878495	0	0	0	0	0	0	1	1	1	1	1	1	1	1	1	A	G	0.244	1048560	-0.0317	0.0018	2.02432e-69	388.878	A	G	0.241	1108370	-0.0007	0.0018	0.697358	0.198687	A	G	0.245	1022710	-0.0196	0.0018	1.30219e-27	145.368	G	A	0.70067	487201	-0.0351521	0.0232894	0.131206
rs62328321	4	143319721	0	0	1	0	0	0	1	1	1	1	1	1	1	1	1	C	T	0.39	1105030	0.0125	0.0015	7.85975e-17	82.158	C	T	0.387	1164580	-0.0093	0.0015	5.64632e-10	47.7918	C	T	0.39	1078010	0.0036	0.0015	0.0163951	6.64744	T	C	0.60922	487201	-0.0108994	0.0219411	0.619361
rs62409270	4	15028043	0	0	0	0	1	1	1	1	1	1	1	1	1	1	1	C	G	0.311	1105720	-0.0038	0.0016	0.017549	6.84264	C	G	0.303	1165270	0.0017	0.0016	0.288009	1.42243	C	G	0.311	1078700	0.0099	0.0016	6.11258e-10	45.3104	C	G	0.34797	487201	-0.0146402	0.0223491	0.512424
rs62441843	6	139331253	0	0	0	0	0	0	1	1	1	1	1	1	1	1	1	G	A	0.162	1119830	0.0082	0.002	4.1315e-05	20.4445	G	A	0.158	1179380	-0.0024	0.0019	0.206532	1.80749	G	A	0.163	1080490	0.0204	0.002	1.98273e-24	122.708	G	A	0.177803	487201	0.00849184	0.0281213	0.762673
rs62492368	7	150537635	0	0	1	0	0	0	1	1	1	1	1	1	1	1	1	A	G	0.359	1096640	0.012	0.0015	1.24419e-15	72.6837	A	G	0.367	1163000	-0.0151	0.0015	7.75623e-24	123.219	A	G	0.359	1069860	-0.0015	0.0015	0.317311	1.10788	A	G	0.315137	487201	0.00946676	0.0231618	0.682743
rs62543565	9	16901067	1	0	1	0	0	0	1	1	1	1	1	1	1	1	1	C	A	0.423	1095220	0.0159	0.0015	2.9798e-26	135.174	C	A	0.426	1154790	-0.0096	0.0014	7.02514e-12	52.0494	C	A	0.423	1068200	0.0124	0.0015	1.37756e-16	80.1814	A	C	0.63802	487201	0.00762824	0.0224266	0.733749
rs62551047	9	91434086	0	0	0	0	1	1	1	1	1	1	1	1	1	1	1	A	G	0.058	1044050	-0.0019	0.0032	0.552679	0.411848	A	G	0.058	1068380	-0.0035	0.0032	0.274065	1.43011	A	G	0.0578	1018400	-0.0199	0.0032	5.01131e-10	43.9282	A	G	0.0609191	487201	0.0213351	0.0446316	0.632631
rs62621812	7	127015083	0	0	0	0	1	1	1	1	1	1	1	1	1	1	1	A	G	0.0226	1006700	0.0121	0.0051	0.0176658	6.51154	A	G	0.0223	1033420	-0.0075	0.0051	0.141403	2.53478	A	G	0.0226	981567	0.0261	0.0052	5.18788e-07	29.5409	A	G	0.0194902	487201	0.0457814	0.0788949	0.561723
rs630372	1	177885762	0	0	0	0	0	0	1	1	1	1	1	1	1	1	1	A	G	0.234	1112040	0.0061	0.0017	0.000332924	14.834	A	G	0.234	1136770	-0.012	0.0017	1.67918e-12	58.6856	A	G	0.235	1084880	-0.0064	0.0017	0.000166745	15.9774	A	G	0.2331	487201	0.0145613	0.0251772	0.563026
rs635769	6	139831981	0	0	0	0	1	0	1	1	1	1	1	1	1	1	1	T	C	0.412	1119970	0.0251	0.0014	7.05697e-72	341.972	T	C	0.421	1179520	-0.02	0.0014	2.68641e-46	230.059	T	C	0.412	1080620	0.0069	0.0015	4.22491e-06	24.9279	C	T	0.626746	487201	0.0327638	0.0219922	0.136279
rs636523	1	62920008	1	0	0	0	1	0	1	1	1	1	1	1	1	1	1	G	A	0.334	1117000	-0.0731	0.0015	0	2661.78	G	A	0.329	1176640	-0.0117	0.0015	6.19072e-15	71.1196	G	A	0.334	1089820	-0.0382	0.0016	5.5708e-126	707.968	G	A	0.35454	487201	-0.0228355	0.022252	0.304788
rs6430090	2	146347459	1	0	0	0	0	0	1	1	1	1	1	1	1	1	1	A	G	0.386	1095220	0.0115	0.0015	1.76524e-14	68.6608	A	G	0.386	1154790	-0.0094	0.0014	1.8899e-11	48.3684	A	G	0.386	1068200	0.0013	0.0015	0.386125	0.855706	G	A	0.594698	487201	0.00813654	0.0217439	0.708257
rs6458869	6	52630269	1	0	0	0	0	0	1	1	1	1	1	1	1	1	1	C	A	0.331	1109910	0.0172	0.0015	1.93989e-30	145.44	C	A	0.325	1166250	-0.0114	0.0015	2.96131e-14	66.5032	C	A	0.331	1079410	0.0075	0.0015	5.73303e-07	26.8908	A	C	0.646305	487201	-0.00677511	0.0222393	0.760636
rs6467314	7	130442141	0	0	0	0	1	0	1	1	1	1	1	1	1	1	1	G	C	0.313	1101120	0.0221	0.0015	3.93793e-49	231.335	G	C	0.317	1155180	-0.0267	0.0015	7.06689e-71	356.71	G	C	0.313	1074080	0.008	0.0016	5.73303e-07	29.5637	G	C	0.313362	487201	0.039247	0.0229697	0.0875175
rs6471886	8	61409871	0	0	0	0	1	0	1	1	1	1	1	1	1	1	1	T	G	0.388	1104220	0.0095	0.0015	2.3992e-10	47.3297	T	G	0.394	1158280	0.0023	0.0014	0.100412	2.92596	T	G	0.388	1077200	0.0099	0.0015	4.11158e-11	50.1417	T	G	0.374832	487201	0.0147396	0.0220058	0.502982
rs6473280	8	82404216	1	1	0	0	0	0	1	1	1	1	1	1	1	1	1	C	T	0.347	1107660	-0.0101	0.0016	2.74563e-10	51.2084	C	T	0.356	1161720	0.0053	0.0016	0.000924661	14.9632	C	T	0.347	1080620	-0.0048	0.0016	0.0026998	11.2832	C	T	0.291593	487201	0.0186267	0.0237096	0.432091
rs6478851	9	131561110	0	0	1	0	0	0	1	1	1	1	1	1	1	1	1	A	G	0.28	1100300	0.0064	0.0017	0.000166745	18.1718	A	G	0.277	1159840	-0.0094	0.0016	4.22843e-09	41.0503	A	G	0.28	1073330	-0.0123	0.0017	4.64521e-13	65.4771	A	G	0.255381	487201	-0.0455643	0.0247467	0.0655883
rs6480771	10	76861680	0	0	1	0	0	0	1	1	1	1	1	1	1	1	1	C	T	0.488	1098800	0.0067	0.0015	7.94478e-06	24.6489	C	T	0.486	1127660	-0.0083	0.0015	3.14202e-08	38.8131	C	T	0.487	1071670	0.0006	0.0015	0.689157	0.19277	C	T	0.425619	487201	0.0546118	0.021631	0.0115796
rs6486121	11	13355770	0	0	1	0	0	0	1	1	1	1	1	1	1	1	1	C	T	0.436	1107700	-0.0145	0.0015	4.17764e-22	114.551	C	T	0.434	1131090	0.0096	0.0015	1.55377e-10	51.2147	C	T	0.436	1079170	0.0044	0.0015	0.00335344	10.2753	T	C	0.626759	487201	0.0581323	0.022094	0.00850984
rs6486122	11	13361524	1	0	0	0	0	0	1	1	1	1	1	1	1	1	1	C	T	0.343	1114910	-0.0164	0.0015	7.98599e-28	135.166	C	T	0.353	1178690	0.0088	0.0015	4.44643e-09	41.6954	C	T	0.343	1087550	0.0047	0.0015	0.00172833	10.8277	T	C	0.687893	487201	0.0468311	0.0229397	0.0412027
rs6492721	13	95258944	1	1	0	0	0	0	1	1	1	1	1	1	1	1	1	T	C	0.361	1100800	0.0187	0.0015	1.13474e-35	177.623	T	C	0.359	1124190	-0.0043	0.0015	0.0041482	9.5667	T	C	0.36	1068200	-0.0063	0.0015	2.66915e-05	19.5368	C	T	0.680559	487201	-0.0253311	0.0228106	0.266786
rs6493583	15	53096084	0	0	0	0	1	1	1	1	1	1	1	1	1	1	1	G	C	0.145	1106030	0.0014	0.002	0.483927	0.53751	G	C	0.146	1176630	-0.0029	0.002	0.147059	2.46761	G	C	0.145	1077730	-0.0138	0.0021	4.98348e-11	50.8923	G	C	0.140707	487201	0.0211222	0.0308968	0.494205
rs6499240	16	69686912	1	0	0	0	0	0	1	1	1	1	1	1	1	1	1	A	G	0.365	1094850	-0.0141	0.0016	1.22385e-18	100.909	A	G	0.358	1165400	0.0069	0.0015	4.22491e-06	25.5053	A	G	0.365	1066570	-0.003	0.0016	0.0607927	4.44969	G	A	0.601617	487201	0.0378099	0.0218036	0.0828977
rs6503091	17	8109598	0	0	1	0	0	0	1	1	1	1	1	1	1	1	1	G	A	0.433	1091170	-0.0053	0.0015	0.000410355	15.0505	G	A	0.443	1154950	0.0086	0.0014	8.10502e-10	42.1565	G	A	0.432	1064340	0.008	0.0015	9.64261e-08	33.4299	A	G	0.600865	487201	-0.0014784	0.0218311	0.946009
rs650543	18	2987038	0	0	1	1	0	0	1	1	1	1	1	1	1	1	1	C	T	0.285	1096290	0.002	0.0016	0.2113	1.78717	C	T	0.284	1166890	0.0108	0.0016	1.47845e-11	55.3552	C	T	0.285	1068010	0.0039	0.0016	0.0147892	6.62045	T	C	0.715239	487201	0.0365681	0.0237226	0.123198
rs6506032	18	287534	0	0	1	0	0	0	1	1	1	1	1	1	1	1	1	A	G	0.0946	1106490	-0.0148	0.0025	3.21942e-09	41.5191	A	G	0.0924	1177130	0.016	0.0024	2.61678e-11	50.5451	A	G	0.0947	1078230	0.0129	0.0025	2.4695e-07	30.7663	A	G	0.0783998	487201	-0.037701	0.040293	0.349443
rs6509311	19	47585240	0	0	1	0	0	0	1	1	1	1	1	1	1	1	1	A	G	0.362	1092470	-0.0111	0.0015	1.36184e-13	62.1783	A	G	0.371	1168560	0.0154	0.0015	9.95863e-25	129.358	A	G	0.362	1065390	-0.003	0.0016	0.0607927	4.42906	G	A	0.700622	487201	-0.00243745	0.0234654	0.917269
rs653178	12	112007756	0	0	0	0	1	0	1	1	1	1	1	1	1	1	1	C	T	0.399	1070270	0.0069	0.0016	1.61419e-05	24.4387	C	T	0.398	1092740	-0.0211	0.0015	6.08717e-45	233.176	C	T	0.397	1054390	-0.0255	0.0016	3.48e-57	328.363	T	C	0.535784	487201	0.0288991	0.0215215	0.179337
rs6542680	2	3640142	1	0	0	0	0	0	1	1	1	1	1	1	1	1	1	C	T	0.236	1081110	-0.014	0.0018	7.38096e-15	76.4172	C	T	0.249	1140670	0.0215	0.0018	6.94126e-33	197.233	C	T	0.236	1055560	0.0159	0.0018	1.01602e-18	96.239	T	C	0.813348	487201	-0.00488961	0.0277765	0.860267
rs6546564	2	70233392	0	0	0	0	0	0	1	1	1	1	1	1	1	1	1	T	C	0.444	1104200	0.0021	0.0015	0.161513	2.40422	T	C	0.447	1163750	0.0087	0.0015	6.63149e-09	43.5488	T	C	0.444	1077200	0.0095	0.0015	2.3992e-10	48.001	T	C	0.38426	487201	-0.0175944	0.0220963	0.425882
rs6567160	18	57829135	0	0	1	0	0	0	1	1	1	1	1	1	1	1	1	C	T	0.233	1102600	0.0146	0.0017	8.83153e-18	84.0112	C	T	0.232	1143780	-0.0188	0.0017	1.98686e-28	144.076	C	T	0.233	1075500	-0.0015	0.0017	0.377586	0.864916	C	T	0.234536	487201	-0.0135381	0.0250911	0.589501
rs657262	1	71428732	0	0	1	0	0	0	1	1	1	1	1	1	1	1	1	A	C	0.368	1117500	0.0076	0.0015	4.04842e-07	30.0248	A	C	0.368	1175140	-0.0111	0.0014	2.21681e-15	67.3526	A	C	0.369	1088340	-0.0012	0.0015	0.423711	0.729814	C	A	0.621448	487201	-0.00323687	0.0218875	0.882433
rs6573960	14	70857022	0	0	0	0	1	1	1	1	1	1	1	1	1	1	1	C	T	0.131	1097710	0.0017	0.0021	0.418214	0.722281	C	T	0.131	1168300	0.0091	0.0021	1.46868e-05	22.0275	C	T	0.13	1065110	-0.0238	0.0022	2.82322e-27	136.488	T	C	0.862613	487201	0.0067069	0.0308251	0.827757
rs660247	19	15796507	0	0	0	0	1	1	1	1	1	1	1	1	1	1	1	A	G	0.44	1096490	0.0007	0.0014	0.617075	0.264771	A	G	0.44	1132190	-0.0043	0.0014	0.00213037	10.3164	A	G	0.44	1068200	-0.0087	0.0015	6.63149e-09	39.8453	G	A	0.527492	487201	-0.0375764	0.0212874	0.0775306
rs6602909	13	114551993	1	0	0	0	1	0	1	1	1	0	0	0	1	1	1	C	T	0.366	1050200	0.0243	0.0016	4.27932e-52	287.874	C	T	0.364	1118020	0	0.0015	1	0	C	T	0.366	1021930	0.0179	0.0016	4.69484e-29	151.982	C	T	0.337889	487201	-0.00378195	0.0226868	0.867604
rs6605083	1	2147162	1	1	0	0	0	0	1	1	1	1	1	1	1	1	1	C	T	0.261	1063720	0.0107	0.0017	3.09153e-10	46.9816	C	T	0.256	1120110	-0.008	0.0017	2.5277e-06	27.3082	C	T	0.261	1035130	0.0031	0.0018	0.0850293	3.83737	C	T	0.245355	487201	-0.0282099	0.0251819	0.262608
rs660865	8	61531713	1	0	0	0	0	0	1	1	1	1	0	1	1	0	1	T	A	0.416	1080470	0.0102	0.0015	1.04619e-11	54.6224	T	A	0.421	1134520	0.003	0.0015	0.0455003	4.9779	T	A	0.416	1053700	0.0091	0.0015	1.30592e-09	42.3987	T	A	0.391117	487201	0.0188668	0.0220338	0.391852
rs6658424	1	200049302	0	0	0	0	0	0	1	1	1	1	1	1	1	1	1	A	T	0.278	1119880	0.0069	0.0016	1.61419e-05	21.4037	A	T	0.274	1179520	-0.0096	0.0015	1.55377e-10	43.2494	A	T	0.278	1092680	-0.0025	0.0016	0.11817	2.74148	A	T	0.293122	487201	-0.0370612	0.0234261	0.113638
rs6682862	1	177938437	0	0	0	0	1	0	1	1	1	1	1	1	1	1	1	A	G	0.199	1108720	0.0083	0.0018	4.00522e-06	24.3502	A	G	0.198	1133450	-0.0028	0.0018	0.119814	2.8222	A	G	0.2	1089780	-0.0125	0.0018	3.79953e-12	54.4916	A	G	0.174375	487201	-0.00726384	0.0283523	0.797797
rs6686987	1	202184600	1	0	0	0	0	0	1	1	1	1	1	1	1	1	1	T	C	0.369	1110080	-0.0093	0.0015	5.64632e-10	44.7118	T	C	0.364	1169720	0.0107	0.0014	2.12454e-14	62.0098	T	C	0.369	1082870	-0.0002	0.0015	0.89393	0.0201707	T	C	0.396166	487201	0.00128177	0.0217424	0.95299
rs6690181	1	228056868	1	0	0	0	0	0	1	1	1	1	1	1	1	1	1	C	T	0.475	927744	-0.0062	0.0017	0.000265259	17.787	C	T	0.485	962960	0.0066	0.0017	0.000103451	20.9548	C	T	0.475	902881	-0.0005	0.0017	0.768668	0.112578	C	T	0.393325	487201	0.0167895	0.0223407	0.452339
rs6690758	1	15914648	0	0	0	0	1	1	1	1	1	1	1	1	1	1	1	A	G	0.322	1114930	0.0009	0.0015	0.548506	0.394319	A	G	0.328	1174510	0.0012	0.0015	0.423711	0.745576	A	G	0.322	1087690	0.0094	0.0016	4.22843e-09	41.9655	A	G	0.311632	487201	0.000639965	0.0229767	0.97778
rs6696836	1	36021738	1	1	0	0	0	0	1	1	1	1	1	1	1	1	1	C	T	0.155	1105430	0.0178	0.0026	7.58619e-12	91.754	C	T	0.153	1125390	-0.007	0.0026	0.00709594	14.2925	C	T	0.154	1079950	-0.0021	0.0026	0.419268	1.24097	C	T	0.0452127	487201	0.0656801	0.0609647	0.281326
rs66970053	14	103307655	0	0	1	1	0	0	1	1	1	1	1	1	1	1	1	C	G	0.271	1108100	0.0058	0.0017	0.000645438	14.7288	C	G	0.276	1178690	-0.0119	0.0016	1.02609e-13	66.7106	C	G	0.271	1079820	-0.0012	0.0017	0.480261	0.614384	C	G	0.213616	487201	0.030299	0.0265506	0.253795
rs67003112	19	35487933	0	0	1	1	0	0	1	1	1	1	1	1	1	1	1	G	C	0.294	1087300	-0.0026	0.0016	0.104163	3.05126	G	C	0.294	1143030	0.0119	0.0016	1.02609e-13	67.1983	G	C	0.294	1059020	-0.0042	0.0017	0.0134891	7.7551	G	C	0.303897	487201	0.00548067	0.0232312	0.813496
rs67057051	8	106433378	1	0	0	0	0	0	1	1	1	1	1	1	1	1	1	C	T	0.255	1119970	0.0109	0.0017	1.43845e-10	50.5597	C	T	0.251	1174030	-0.01	0.0016	4.10453e-10	44.1449	C	T	0.255	1092670	0.0027	0.0017	0.112233	3.02652	C	T	0.213449	487201	0.0183466	0.0262893	0.485256
rs6707559	2	219142773	1	0	0	0	0	0	1	1	1	1	1	1	1	1	1	C	T	0.396	1088390	0.0075	0.0015	5.73303e-07	29.2874	C	T	0.397	1147960	0.0004	0.0014	0.775097	0.0879395	C	T	0.396	1065390	0.0086	0.0015	9.84758e-09	37.6949	T	C	0.595825	487201	0.0656812	0.0216564	0.00242236
rs6708784	2	111927379	1	1	0	0	0	0	1	1	1	1	1	1	1	1	1	G	A	0.465	1095220	-0.0125	0.0014	4.31545e-19	85.1513	G	A	0.464	1154790	0.0024	0.0014	0.0864763	3.30856	G	A	0.466	1068200	0.0017	0.0015	0.257074	1.53641	G	A	0.485535	487201	-0.0292874	0.0213712	0.170557
rs6710091	2	239597	0	0	1	0	0	0	1	1	1	1	1	1	1	1	1	G	C	0.325	1114220	-0.0112	0.0015	8.22518e-14	61.3264	G	C	0.322	1173770	0.0153	0.0015	1.98273e-24	119.984	G	C	0.325	1086950	0.0018	0.0016	0.260589	1.54515	G	C	0.343924	487201	0.0489232	0.0223213	0.0283962
rs67261871	3	156797941	1	0	1	0	0	0	1	1	1	1	1	1	1	1	1	C	T	0.386	1089930	-0.019	0.0015	9.04781e-37	186.537	C	T	0.389	1161790	0.0216	0.0014	1.05172e-53	257.722	C	T	0.386	1075270	0.0038	0.0015	0.0112983	7.35991	C	T	0.391799	487201	0.0134435	0.0218186	0.537795
rs6734238	2	113841030	0	0	0	0	1	0	1	1	1	1	1	1	1	1	1	G	A	0.382	1107620	-0.0088	0.0015	4.44643e-09	40.4998	G	A	0.383	1132310	-0.0053	0.0015	0.000410355	15.0327	G	A	0.382	1080580	-0.0084	0.0015	2.14352e-08	36.0007	G	A	0.401426	487201	0.00966595	0.0216518	0.655289
rs67611724	20	32308275	1	1	0	0	0	0	1	1	1	1	1	1	1	1	1	T	C	0.13	1042980	0.0138	0.0022	3.54778e-10	44.9308	T	C	0.13	1066180	-0.0059	0.0022	0.00732232	8.39518	T	C	0.13	1016190	0.0048	0.0023	0.0368921	5.29604	T	C	0.149852	487201	-0.0477849	0.0296723	0.107307
rs676210	2	21231524	1	0	1	0	0	0	1	1	1	1	1	1	1	1	1	A	G	0.261	1117080	-0.0627	0.0017	8.86508e-298	1696.65	A	G	0.26	1141720	0.0568	0.0017	9.25112e-245	1419.16	A	G	0.261	1089780	-0.0259	0.0017	2.06197e-52	282.075	A	G	0.213285	487201	0.0196373	0.0261541	0.452755
rs6762415	3	133478557	0	0	1	0	0	0	1	1	1	1	1	1	1	1	1	T	G	0.474	1107660	0.0032	0.0014	0.022271	5.6559	T	G	0.469	1167220	0.0073	0.0014	1.84527e-07	30.9818	T	G	0.474	1080620	0.0051	0.0015	0.000673859	14.0156	G	T	0.536239	487201	0.0404931	0.0213679	0.0580871
rs6787781	3	155535351	1	0	0	0	0	0	1	1	1	1	1	1	1	1	1	C	G	0.323	1069380	0.0124	0.0016	9.18925e-15	71.9159	C	G	0.321	1128930	-0.006	0.0016	0.000176835	17.7166	C	G	0.323	1043080	0.0092	0.0016	8.92434e-09	38.6127	C	G	0.288409	487201	0.00038633	0.0237592	0.987027
rs67890964	16	83979317	0	0	0	0	1	1	1	1	1	1	1	1	1	1	1	C	T	0.396	1073280	-0.0041	0.0016	0.0103922	8.63069	C	T	0.4	1101930	-0.0011	0.0016	0.491768	0.64	C	T	0.396	1045650	-0.0195	0.0016	3.62368e-34	190.237	C	T	0.370798	487201	0.0164206	0.0220371	0.456189
rs6792725	3	24520283	1	0	0	0	1	0	1	1	1	1	1	1	1	1	1	A	G	0.323	1071840	0.015	0.0016	6.91758e-21	105.481	A	G	0.322	1096140	0.0019	0.0016	0.23503	1.72778	A	G	0.322	1050890	0.0145	0.0017	1.47094e-17	96.4823	G	A	0.695628	487201	-0.0153553	0.0238442	0.519586
rs6794370	3	133490334	0	0	0	0	1	0	1	1	1	1	1	1	1	1	1	A	C	0.207	960167	0.0055	0.0019	0.00379477	9.53562	A	C	0.208	994920	0.0069	0.0019	0.000281692	15.6067	A	C	0.207	934142	0.0105	0.0019	3.27025e-08	33.8127	C	A	0.80699	487201	0.0154456	0.0270134	0.567474
rs681343	19	49206462	0	0	0	0	1	0	1	1	1	1	1	1	1	1	1	T	C	0.457	1067680	0.0129	0.0015	7.97161e-18	88.1864	T	C	0.459	1099530	-0.0025	0.0015	0.0955807	3.41293	T	C	0.457	1042260	0.0269	0.0015	6.47771e-72	374.44	T	C	0.500735	487201	0.0372714	0.0213637	0.0810518
rs684773	3	135956305	1	0	0	0	0	0	1	1	1	1	1	1	1	1	1	A	C	0.184	1101320	-0.0234	0.0019	7.44827e-35	181.115	A	C	0.186	1160880	0.0256	0.0019	2.23433e-41	230.42	A	C	0.184	1074300	-0.0105	0.002	1.52099e-07	35.5677	C	A	0.769191	487201	0.00363713	0.0251452	0.884991
rs685162	6	153463135	0	0	0	0	0	0	1	1	1	1	1	1	1	1	1	A	C	0.373	1119970	-0.0093	0.0015	5.64632e-10	45.3101	A	C	0.365	1179520	0.0132	0.0015	1.36816e-18	95.2761	A	C	0.374	1080620	0.0009	0.0015	0.548506	0.409858	A	C	0.412425	487201	0.00262263	0.0216267	0.903479
rs686030	9	15304782	1	0	1	0	0	0	1	1	1	1	1	1	1	1	1	C	A	0.124	1104730	-0.015	0.0021	9.14106e-13	54.0026	C	A	0.124	1141720	-0.0471	0.0021	2.07183e-111	550.511	C	A	0.124	1089740	-0.0017	0.0022	0.439684	0.684189	A	C	0.861939	487201	0.0661698	0.0307488	0.0314015
rs6866562	5	52697383	0	0	1	0	0	0	1	1	1	1	1	1	1	1	1	G	A	0.456	1119970	-0.0083	0.0014	3.05581e-09	38.2799	G	A	0.457	1144610	0.01	0.0014	9.14106e-13	56.8099	G	A	0.457	1092680	-0.0039	0.0014	0.00534099	8.24842	A	G	0.534177	487201	0.0297787	0.0213369	0.162822
rs6869704	5	122833667	0	0	0	0	1	1	1	1	1	1	1	1	1	1	1	C	T	0.46	1106760	0.002	0.0014	0.153127	2.19935	C	T	0.466	1166170	-0.002	0.0014	0.153127	2.32156	C	T	0.46	1079740	-0.0154	0.0015	9.95863e-25	127.231	T	C	0.549374	487201	-0.0275754	0.0213734	0.19699
rs687339	3	135932359	0	0	1	0	0	0	1	1	1	1	1	1	1	1	1	C	T	0.213	1117080	-0.0203	0.0017	7.21947e-33	154.355	C	T	0.214	1141720	0.0247	0.0017	7.8895e-48	234.373	C	T	0.213	1089780	-0.0089	0.0018	7.63613e-07	28.941	T	C	0.770635	487201	-0.00631096	0.0252796	0.802861
rs6874202	5	156391628	1	0	0	0	1	0	1	1	1	1	1	1	1	1	1	T	C	0.374	1101470	-0.035	0.0015	2.03498e-120	632.169	T	C	0.369	1162220	0.0003	0.0015	0.841481	0.0487097	T	C	0.375	1074400	-0.0341	0.0015	2.09788e-114	585.938	C	T	0.629787	487201	-0.0127335	0.0220548	0.563697
rs6889847	5	53303452	1	0	0	0	0	0	1	1	1	1	1	1	1	1	1	C	G	0.274	1107660	0.0182	0.0016	5.57029e-30	145.99	C	G	0.278	1167220	-0.0133	0.0015	7.53681e-19	82.8892	C	G	0.274	1080620	0.0039	0.0016	0.0147892	6.53915	C	G	0.25704	487201	0.0406553	0.024369	0.0952524
rs6913325	6	106378009	1	0	0	0	1	0	1	1	1	1	1	1	1	1	1	T	G	0.407	1114440	-0.0084	0.0014	1.97318e-09	37.9584	T	G	0.408	1139090	0.0041	0.0014	0.00340524	9.24997	T	G	0.409	1075120	-0.0102	0.0015	1.04619e-11	54.0778	T	G	0.445554	487201	0.00771283	0.0214318	0.718939
rs6924387	6	137082948	0	0	1	1	0	0	1	1	1	1	1	1	1	1	1	G	A	0.433	1103440	0.002	0.0015	0.182422	2.16725	G	A	0.435	1163000	-0.0118	0.0014	3.49911e-17	79.605	G	A	0.434	1064200	-0.0032	0.0015	0.0328974	5.35378	G	A	0.41453	487201	-0.013431	0.0217708	0.537282
rs6924805	6	18747705	1	0	0	0	0	0	1	1	1	1	1	1	1	1	1	G	T	0.381	1119140	0.0093	0.0015	5.64632e-10	45.6576	G	T	0.376	1178690	-0.0023	0.0014	0.100412	2.92589	G	T	0.38	1091870	0.0082	0.0015	4.58577e-08	34.5953	T	G	0.593315	487201	0.0373541	0.0216879	0.0850073
rs6934083	6	35237153	1	0	0	0	0	0	1	1	1	1	1	1	1	1	1	T	C	0.0568	1073960	0.0139	0.0032	1.40071e-05	22.2335	T	C	0.055	1128540	-0.0039	0.0032	0.222939	1.78431	T	C	0.0568	1049420	0.0063	0.0032	0.0489818	4.46286	T	C	0.0392528	487201	-0.0142956	0.0570094	0.802
rs6949316	7	149180625	1	1	0	0	0	0	1	1	1	1	1	1	1	1	1	G	C	0.243	1099940	-0.0096	0.0017	1.63216e-08	37.2956	G	C	0.24	1154000	0.006	0.0017	0.000416485	15.1554	G	C	0.243	1072910	-0.0015	0.0018	0.404657	0.888132	G	C	0.257673	487201	-0.00918736	0.0244216	0.70677
rs6963	17	40731597	1	0	0	0	0	0	1	1	1	1	1	1	1	1	1	A	T	0.286	1103440	0.0121	0.0016	3.95395e-14	65.984	A	T	0.291	1179000	-0.0123	0.0015	2.40387e-16	73.6071	A	T	0.286	1076310	0.0048	0.0016	0.0026998	10.1279	A	T	0.287011	487201	-0.0284544	0.0235062	0.226084
rs6968554	7	17287106	0	0	1	0	0	0	1	1	1	1	1	1	1	1	1	A	G	0.39	1095650	-0.0124	0.0015	1.37756e-16	80.1624	A	G	0.389	1114800	0.0116	0.0015	1.04767e-14	71.3117	A	G	0.389	1069470	-0.0042	0.0015	0.00511026	8.9679	G	A	0.629261	487201	0.0449896	0.022079	0.0415833
rs6970946	7	107624109	1	0	0	0	0	0	1	1	1	1	1	1	1	1	1	T	C	0.0876	1105390	-0.0158	0.0025	2.61563e-10	44.1129	T	C	0.086	1159490	0.0146	0.0025	5.22008e-09	38.8563	T	C	0.0873	1078360	-0.0048	0.0025	0.0548579	3.95931	T	C	0.093201	487201	-0.00524827	0.0365132	0.885709
rs6994609	8	64799004	0	0	1	0	0	0	1	1	1	1	1	1	1	1	1	T	G	0.468	1107660	0.0049	0.0015	0.00108822	13.2431	T	G	0.46	1167220	-0.01	0.0014	9.14106e-13	57.9903	T	G	0.468	1080620	0.0003	0.0015	0.841481	0.0484286	G	T	0.488265	487201	0.0215676	0.0213465	0.312322
rs7007256	8	26203081	1	0	0	0	0	0	1	1	1	1	1	1	1	1	1	G	A	0.267	1106830	-0.0093	0.0016	6.15467e-09	37.4719	G	A	0.263	1166380	0.0057	0.0016	0.00036734	14.6909	G	A	0.266	1079820	-0.0079	0.0016	7.91304e-07	26.3162	A	G	0.714354	487201	-0.047988	0.0235271	0.0413813
rs703966	10	80954251	0	0	1	1	0	0	1	1	1	1	1	1	1	1	1	A	G	0.382	1096680	-0.0054	0.0015	0.000318217	15.0992	A	G	0.382	1160450	0.0093	0.0015	5.64632e-10	47.3905	A	G	0.382	1069600	-0.0019	0.0015	0.205275	1.8231	A	G	0.409592	487201	0.0377247	0.0216772	0.0818078
rs704	17	26694861	1	0	0	0	1	0	1	1	1	1	1	1	1	1	1	G	A	0.494	1101430	0.0114	0.0014	3.86058e-16	71.5651	G	A	0.494	1124810	0.0077	0.0014	3.79791e-08	33.3411	G	A	0.493	1073150	-0.0208	0.0014	6.25359e-50	232.148	A	G	0.478538	487201	-0.017302	0.0212474	0.415466
rs705379	7	94953895	0	0	1	1	0	0	1	1	1	1	1	1	1	1	1	A	G	0.434	1098190	-0.0027	0.0015	0.0718606	3.93316	A	G	0.435	1164200	-0.0084	0.0014	1.97318e-09	40.3802	A	G	0.434	1071160	-0.0032	0.0015	0.0328974	5.3888	A	G	0.468995	487201	0.0175078	0.021593	0.417475
rs7091593	10	95342772	1	0	0	0	0	0	1	1	1	1	1	1	1	1	1	T	A	0.117	1116930	0.012	0.0022	4.90983e-08	33.2336	T	A	0.118	1175210	-0.0171	0.0022	7.6814e-15	71.5342	T	A	0.117	1088970	-0.0067	0.0023	0.00357925	10.1006	T	A	0.114294	487201	-0.0290125	0.0335832	0.387643
rs7119612	11	65570517	0	0	0	0	1	0	1	1	1	1	1	1	1	1	1	T	C	0.121	1105200	-0.0083	0.0022	0.000161473	16.196	T	C	0.121	1140890	0.0046	0.0022	0.0365362	5.13529	T	C	0.121	1088970	0.0156	0.0022	1.33234e-12	56.3756	T	C	0.0998633	487201	-0.0661884	0.0359902	0.0659053
rs713048	15	72543084	1	1	0	0	0	0	1	1	1	1	1	1	1	1	1	A	G	0.244	1099120	-0.0134	0.0017	3.21273e-15	72.8156	A	G	0.247	1169720	0.005	0.0017	0.00326968	10.878	A	G	0.244	1070820	-0.0068	0.0017	6.33425e-05	18.2676	A	G	0.238024	487201	-0.0618094	0.025022	0.0135038
rs7132434	12	26472562	1	0	0	0	0	0	1	1	1	1	1	1	1	1	1	A	G	0.323	1106300	0.0151	0.0016	3.81779e-21	110.329	A	G	0.322	1125650	-0.0119	0.0016	1.02609e-13	69.6048	A	G	0.322	1078010	-0.0012	0.0016	0.453255	0.677798	G	A	0.746408	487201	0.0162658	0.024676	0.509784
rs7132908	12	50263148	0	0	1	0	0	0	1	1	1	1	1	1	1	1	1	A	G	0.352	1108930	0.0085	0.0015	1.45602e-08	36.5513	A	G	0.351	1140590	-0.013	0.0015	4.44955e-18	87.8275	A	G	0.351	1092680	-0.0004	0.0015	0.789726	0.0796515	A	G	0.378739	487201	0.0109982	0.0219161	0.615786
rs7133378	12	124409502	0	0	1	0	0	0	1	1	1	1	1	1	1	1	1	A	G	0.321	1108100	-0.0222	0.0015	1.46483e-49	238.113	A	G	0.321	1139740	0.0299	0.0015	2.09157e-88	444.346	A	G	0.321	1091870	-0.0074	0.0016	3.74598e-06	26.0645	A	G	0.320884	487201	-0.0140337	0.0228966	0.539931
rs7134594	12	110000193	0	0	0	0	1	0	1	1	1	1	1	1	1	1	1	C	T	0.475	1105200	-0.0013	0.0014	0.353111	0.931558	C	T	0.474	1124540	-0.0287	0.0014	2.15293e-93	462.073	C	T	0.475	1076920	-0.0066	0.0015	1.08251e-05	23.3971	T	C	0.524059	487201	-0.0165057	0.0212728	0.437803
rs7141800	14	89804507	0	0	1	0	0	0	1	1	1	1	1	1	1	1	1	T	C	0.237	1092810	0.0115	0.0018	1.67095e-10	52.2713	T	C	0.234	1151100	-0.014	0.0017	1.79117e-16	80.886	T	C	0.238	1064600	-0.0018	0.0018	0.317311	1.2511	C	T	0.792329	487201	0.0098624	0.0268851	0.713742
rs7150254	14	75299101	0	0	0	0	0	0	1	1	1	1	1	1	1	1	1	A	G	0.433	1098220	0.0008	0.0015	0.593803	0.34512	A	G	0.435	1174310	-0.0079	0.0014	1.67251e-08	36.0261	A	G	0.432	1071140	-0.0091	0.0015	1.30592e-09	43.5319	A	G	0.455314	487201	-0.0077852	0.021385	0.715821
rs7154773	14	60749118	1	1	0	0	0	0	1	1	1	1	1	1	1	1	1	C	G	0.364	1102600	0.0095	0.0015	2.3992e-10	46.0756	C	G	0.355	1166380	-0.0006	0.0015	0.689157	0.192291	C	G	0.365	1075500	0.0025	0.0016	0.11817	3.11593	C	G	0.364417	487201	0.0288434	0.0222322	0.194502
rs71610255	4	120128060	0	0	0	0	1	1	1	1	1	1	1	1	1	1	1	C	A	0.116	1106790	0.0014	0.0022	0.524539	0.444898	C	A	0.114	1178690	-0.0026	0.0022	0.237278	1.60959	C	A	0.116	1091820	-0.0134	0.0023	5.67421e-09	40.2083	C	A	0.121202	487201	0.00700507	0.032405	0.828853
rs7170463	15	41888918	0	0	1	0	0	0	1	1	1	1	1	1	1	1	1	G	A	0.297	1100650	-0.0105	0.0016	5.2913e-11	50.6744	G	A	0.289	1172560	0.0116	0.0016	4.16772e-13	64.8443	G	A	0.297	1073550	-0.0012	0.0016	0.453255	0.645544	G	A	0.31268	487201	-0.0241591	0.0229628	0.292755
rs7187333	16	28865916	0	0	1	1	0	0	1	1	1	1	1	1	1	1	1	A	G	0.349	1097710	-0.0015	0.0015	0.317311	1.12229	A	G	0.344	1156000	-0.0096	0.0015	1.55377e-10	48.085	A	G	0.349	1070010	-0.0066	0.0016	3.70735e-05	21.1797	A	G	0.385112	487201	0.00613982	0.0219068	0.779271
rs7196161	16	31110981	1	0	0	0	0	0	1	1	1	1	1	1	1	1	1	G	A	0.424	1095800	-0.0137	0.0015	6.6422e-20	100.468	G	A	0.438	1167020	0.008	0.0015	9.64261e-08	36.7715	G	A	0.423	1068750	-0.0086	0.0015	9.84758e-09	38.5864	A	G	0.632567	487201	0.0671901	0.0221603	0.00242937
rs7214563	17	74214276	0	0	1	0	0	0	1	1	1	1	1	1	1	1	1	T	C	0.0991	1060790	0.0152	0.0025	1.20183e-09	43.7637	T	C	0.0997	1097200	-0.0144	0.0024	1.97318e-09	40.845	T	C	0.0988	1033990	0.0007	0.0025	0.779478	0.0902235	T	C	0.0847644	487201	0.0113177	0.0388681	0.770912
rs7222784	17	73272060	1	1	0	0	0	0	1	1	1	1	1	1	1	1	1	T	A	0.3	941977	-0.0116	0.0018	1.16025e-10	53.2389	T	A	0.291	984453	0.0023	0.0018	0.201328	2.14892	T	A	0.299	916270	0.0021	0.0018	0.243345	1.69387	A	T	0.690373	487201	0.0276743	0.0233954	0.23685
rs722599	14	75327443	0	0	0	0	1	1	1	1	1	1	1	1	1	1	1	C	T	0.399	1102600	0.0002	0.0015	0.89393	0.0211522	C	T	0.399	1131480	0.0047	0.0014	0.000787524	11.9874	C	T	0.4	1075500	0.0089	0.0015	2.96845e-09	40.8928	C	T	0.395467	487201	0.0113072	0.0218098	0.604147
rs7251733	19	56099951	1	0	0	0	0	0	1	1	1	1	1	1	1	1	1	A	G	0.15	1100520	0.0196	0.002	1.12586e-22	107.818	A	G	0.15	1123900	-0.0114	0.002	1.19807e-08	37.247	A	G	0.149	1072230	0.0068	0.0021	0.00120331	12.5735	A	G	0.168133	487201	0.0618534	0.0284508	0.0297013
rs7254248	19	38444695	0	0	0	0	1	1	1	1	1	1	1	1	1	1	1	G	A	0.362	1099970	-0.0021	0.0015	0.161513	2.24067	G	A	0.363	1135660	-0.0043	0.0015	0.0041482	9.71101	G	A	0.362	1067400	-0.0083	0.0015	3.14202e-08	33.9669	G	A	0.403416	487201	-0.0475664	0.0216823	0.0282507
rs7261820	20	34160840	0	0	0	0	1	0	1	1	1	1	1	1	1	1	1	A	G	0.147	1102600	-0.016	0.002	1.24419e-15	70.7915	A	G	0.146	1178690	-0.01	0.0019	1.41602e-07	29.3934	A	G	0.148	1079820	-0.0265	0.002	4.51203e-40	191.272	A	G	0.144171	487201	0.00689603	0.0304359	0.820754
rs72619338	9	137175998	1	1	0	0	0	0	1	1	1	1	1	1	1	1	1	A	G	0.0342	1060560	-0.0184	0.0046	6.33425e-05	23.7205	A	G	0.0349	1113420	0.0106	0.0044	0.0159923	8.42754	A	G	0.0344	1033250	-0.0019	0.0046	0.679575	0.247798	A	G	0.0304269	487201	-0.039205	0.0618907	0.526437
rs72663972	4	87294293	0	0	0	0	0	0	1	1	1	1	1	1	1	1	1	A	C	0.327	1107660	0.0139	0.0015	1.92054e-20	94.2031	A	C	0.327	1167220	-0.0087	0.0015	6.63149e-09	38.8864	A	C	0.326	1080620	0.0038	0.0016	0.017549	6.85724	A	C	0.356745	487201	-0.00771388	0.0221869	0.728083
rs72681869	14	50655357	0	0	0	0	0	0	1	1	1	1	1	1	1	1	1	C	G	0.00728	954768	-0.0572	0.0097	3.70378e-09	45.1542	C	G	0.00744	974497	-0.0014	0.0095	0.882841	0.0282095	C	G	0.00729	932458	-0.0046	0.0098	0.638792	0.285578	C	G	0.0104156	487201	-0.120018	0.103301	0.245307
rs72691637	8	144306970	1	0	0	0	0	0	1	1	1	1	1	1	1	1	1	A	G	0.22	1072980	-0.0127	0.0018	1.71912e-12	59.3977	A	G	0.219	1127020	0.022	0.0018	2.36529e-34	186.626	A	G	0.219	1047000	-0.0004	0.0019	0.833257	0.0573048	A	G	0.191742	487201	-0.00630375	0.0275077	0.818742
rs72700413	9	19323815	0	0	0	0	1	0	1	1	1	1	1	1	1	1	1	A	G	0.0778	1106520	-0.0033	0.0027	0.221624	1.72911	A	G	0.0757	1166390	0.0137	0.0026	1.36997e-07	30.6362	A	G	0.0775	1079480	0.031	0.0027	1.63455e-30	148.353	A	G	0.0790382	487201	-0.0144954	0.0393698	0.712735
rs72701754	4	185251995	0	0	0	0	1	1	1	1	1	1	1	1	1	1	1	T	A	0.414	1067960	0.0079	0.0015	1.38923e-07	32.3407	T	A	0.416	1127510	0.0013	0.0014	0.353111	0.925855	T	A	0.414	1042280	0.0096	0.0015	1.55377e-10	46.6094	T	A	0.403863	487201	-0.0177302	0.0217992	0.416023
rs72707016	5	665148	0	0	1	1	0	0	1	1	1	1	1	1	1	1	1	G	A	0.162	1096980	-0.005	0.002	0.0124193	7.44612	G	A	0.162	1120090	0.0127	0.002	2.15315e-10	49.0532	G	A	0.161	1068420	0.0041	0.002	0.0403644	4.85209	G	A	0.19422	487201	0.00316305	0.0267473	0.905864
rs72729582	14	69149372	0	0	1	1	0	0	1	1	1	1	1	1	1	1	1	G	A	0.0805	1105200	-0.0086	0.0027	0.00144661	12.1009	G	A	0.0809	1163490	0.0177	0.0026	9.91767e-12	54.2088	G	A	0.0803	1076920	-0.0044	0.0027	0.10318	3.07951	G	A	0.074087	487201	-0.0108008	0.0413415	0.793893
rs72729623	4	154208278	0	0	1	0	0	0	1	1	1	1	1	1	1	1	1	T	C	0.125	1107660	-0.0045	0.0022	0.0408101	4.9066	T	C	0.122	1179520	-0.0185	0.0021	1.25679e-18	86.4897	T	C	0.124	1092680	-0.0115	0.0022	1.72029e-07	31.3947	T	C	0.139385	487201	-0.0137371	0.0305883	0.653361
rs72735627	15	41057507	1	0	0	0	0	0	1	1	1	1	1	1	1	1	1	T	C	0.0742	1038790	-0.0215	0.003	7.68458e-13	65.9755	T	C	0.0748	1074060	0.0159	0.003	1.15803e-07	37.5841	T	C	0.074	1011880	-0.0016	0.0031	0.605764	0.35501	T	C	0.0928551	487201	-0.0470146	0.0370553	0.204524
rs72749502	15	57297078	1	0	0	0	1	0	1	1	1	1	1	1	1	1	1	T	A	0.064	1087580	0.029	0.0031	8.37274e-21	109.594	T	A	0.0631	1158630	-0.0076	0.003	0.0112983	7.91274	T	A	0.064	1059360	0.0255	0.0032	1.60287e-15	82.5359	T	A	0.0724169	487201	0.0902318	0.0410291	0.0278627
rs72801474	5	132444128	1	0	1	0	0	0	1	1	1	1	1	1	1	1	1	A	G	0.0861	1039640	-0.0305	0.0028	1.24667e-27	152.222	A	G	0.0868	1064090	0.0273	0.0027	4.93217e-24	125.739	A	G	0.086	1014070	-0.0015	0.0028	0.592156	0.358694	A	G	0.0883147	487201	0.00399458	0.0372811	0.914672
rs72812818	5	173356752	1	0	1	0	0	0	1	1	1	1	1	1	1	1	1	C	G	0.272	1104100	0.0091	0.0016	1.28913e-08	36.2105	C	G	0.267	1164850	-0.0112	0.0016	2.55963e-12	57.1968	C	G	0.272	1077010	-0.0036	0.0016	0.0244489	5.52785	C	G	0.291945	487201	0.0149014	0.0233753	0.523808
rs72823013	10	115786233	0	0	1	0	0	0	1	1	1	1	1	1	1	1	1	A	G	0.0997	1094160	-0.0085	0.0024	0.000397608	14.1917	A	G	0.0971	1163580	0.0314	0.0024	4.10056e-39	201.196	A	G	0.0995	1077660	-0.0117	0.0024	1.08808e-06	26.4363	A	G	0.122282	487201	0.0416789	0.0323735	0.197941
rs72836561	17	41926126	1	0	1	0	1	0	1	1	1	1	1	1	1	1	1	T	C	0.028	1013480	0.1497	0.0046	2.58944e-232	1237.78	T	C	0.028	1030700	-0.1848	0.0046	0	1919.54	T	C	0.0281	985938	-0.0398	0.0047	2.4946e-17	85.312	T	C	0.0302575	487201	-0.0308344	0.0616677	0.617069
rs7284873	22	30914473	0	0	1	1	0	0	1	1	1	1	1	1	1	1	1	T	G	0.197	1102560	0.0021	0.0018	0.243345	1.53834	T	G	0.192	1178690	-0.017	0.0018	3.57295e-21	105.701	T	G	0.196	1075460	-0.0083	0.0018	4.00522e-06	23.3508	T	G	0.22799	487201	0.0246935	0.0252739	0.328551
rs72887658	11	26197972	1	0	0	0	0	0	1	1	1	1	1	1	1	1	1	T	A	0.0559	1053690	0.0206	0.0032	1.21457e-10	47.1982	T	A	0.0559	1076750	-0.0147	0.0032	4.35351e-06	24.5594	T	A	0.0558	1026500	0.0118	0.0033	0.000349215	15.0611	T	A	0.0633266	487201	-0.04588	0.0439724	0.296771
rs72929847	1	61684630	1	0	0	0	0	0	1	1	1	1	1	1	1	1	1	A	G	0.0798	1093150	-0.0214	0.0027	2.26453e-15	73.5277	A	G	0.0774	1153100	0.0138	0.0027	3.2027e-07	31.3632	A	G	0.08	1066860	-0.0168	0.0027	4.90162e-10	44.3252	A	G	0.0756769	487201	-0.0523068	0.0405395	0.196957
rs7298844	12	46224063	1	1	0	0	0	0	1	1	1	1	1	1	1	1	1	G	A	0.179	1108930	0.0153	0.0019	8.10325e-16	76.3031	G	A	0.176	1175490	0.003	0.0019	0.114348	3.06854	G	A	0.178	1092680	0.0076	0.0019	6.33425e-05	18.4692	G	A	0.203013	487201	-0.0206366	0.0263272	0.433128
rs72988923	11	103873662	0	0	1	0	0	0	1	1	1	1	1	1	1	1	1	C	A	0.156	1108100	0.0081	0.002	5.12176e-05	19.1449	C	A	0.154	1178690	-0.0114	0.002	1.19807e-08	39.9158	C	A	0.156	1091870	-0.0093	0.002	3.31935e-06	24.8681	C	A	0.154797	487201	0.0129816	0.0294338	0.659182
rs72992015	1	150842696	0	0	1	0	0	0	1	1	1	1	1	1	1	1	1	T	C	0.183	1119050	-0.0043	0.0019	0.023626	6.18716	T	C	0.183	1178690	0.0222	0.0018	5.99159e-35	173.729	T	C	0.182	1091870	-0.012	0.0019	2.68786e-10	46.8173	T	C	0.202478	487201	0.0192958	0.0264893	0.466345
rs73015024	19	11197598	0	0	0	0	1	0	1	1	1	1	1	1	1	1	1	T	G	0.106	1086460	-0.0093	0.0023	5.2664e-05	17.8098	T	G	0.103	1154210	0.0197	0.0023	1.07872e-17	82.7766	T	G	0.106	1058240	-0.1966	0.0024	0	7809.39	T	G	0.117737	487201	0.0132977	0.0330179	0.687137
rs73029263	6	164113762	1	0	0	0	0	0	1	1	1	1	1	1	1	1	1	G	A	0.125	1107660	-0.0172	0.0022	5.35917e-15	71.6867	G	A	0.125	1167220	0.0154	0.0021	2.24498e-13	60.557	G	A	0.124	1080620	0.0005	0.0022	0.820212	0.0586905	G	A	0.129746	487201	-0.00790527	0.0316409	0.802708
rs730506	6	36645968	1	1	0	0	0	0	1	1	1	1	1	1	1	1	1	C	G	0.201	1111330	-0.0113	0.0018	3.43446e-10	45.5816	C	G	0.198	1170880	0.0059	0.0017	0.00051932	12.9446	C	G	0.201	1084050	-0.0008	0.0018	0.656721	0.222844	C	G	0.202113	487201	-0.0086886	0.0265598	0.743567
rs7305678	12	7681181	0	0	0	0	0	0	1	1	1	1	1	1	1	1	1	T	G	0.205	1088370	-0.0091	0.0019	1.67219e-06	29.3779	T	G	0.213	1143140	0.0198	0.0018	3.82132e-28	150.269	T	G	0.206	1060100	-0.0087	0.0019	4.67322e-06	26.249	G	T	0.854268	487201	0.0179701	0.0313729	0.566786
rs73078112	20	5547384	0	0	0	0	1	0	1	1	1	1	1	1	1	1	1	T	C	0.0206	1021580	0.0277	0.0055	4.74459e-07	31.6302	T	C	0.0206	1056000	-0.0083	0.0054	0.124284	2.93547	T	C	0.0205	995369	0.043	0.0056	1.60872e-14	73.9164	T	C	0.0264019	487201	0.0911076	0.0662967	0.169367
rs73079476	12	21343833	1	1	0	0	0	0	1	1	1	1	1	1	1	1	1	C	A	0.154	1108930	0.0253	0.002	1.11875e-36	184.986	C	A	0.154	1175490	0.0019	0.0019	0.317311	1.10572	C	A	0.154	1092680	-0.0057	0.002	0.00437192	9.25053	C	A	0.148812	487201	0.057826	0.0298729	0.0528998
rs7312441	12	56941146	1	1	0	0	0	0	1	1	1	1	1	1	1	1	1	A	C	0.341	1072510	-0.0088	0.0015	4.44643e-09	37.3294	A	C	0.339	1144570	0.0039	0.0015	0.00932238	7.80198	A	C	0.34	1058500	-0.0024	0.0015	0.109599	2.73632	A	C	0.34447	487201	0.0026208	0.0223754	0.906758
rs7316678	12	53265945	0	0	0	0	1	1	1	1	1	1	1	1	1	1	1	C	T	0.401	1106300	-0.0001	0.0014	0.943057	0.00531463	C	T	0.402	1172860	0.0025	0.0014	0.0741455	3.52439	C	T	0.402	1090060	-0.0102	0.0015	1.04619e-11	54.5292	T	C	0.59841	487201	-0.0135884	0.0216937	0.53107
rs73179655	13	45492138	0	0	0	0	0	0	1	1	1	1	1	1	1	1	1	T	G	0.0287	1001590	-0.0048	0.0046	0.296727	1.28658	T	G	0.0287	1020600	0.0216	0.0046	2.65757e-06	26.5484	T	G	0.0286	974539	0.0122	0.0047	0.00943862	8.05964	T	G	0.0313524	487201	-0.042975	0.0614887	0.484609
rs73188911	22	50746706	1	1	0	0	0	0	1	1	1	1	1	1	1	1	1	T	C	0.0769	1049900	-0.0207	0.0029	9.47461e-13	63.8733	T	C	0.0768	1078700	0.011	0.0029	0.000148776	18.5089	T	C	0.077	1021270	0.003	0.0029	0.300911	1.30649	T	C	0.0822987	487201	0.0631011	0.0389873	0.105554
rs73201533	21	33089703	0	0	0	0	1	1	1	1	1	0	0	0	1	1	1	C	A	0.0445	1039520	0.0051	0.0036	0.15658	2.29929	C	A	0.0442	1071890	0	0.0036	1	0	C	A	0.0446	1012570	0.031	0.0037	5.36619e-17	82.9341	C	A	0.0426389	487201	0.0615485	0.0523192	0.239433
rs73221948	8	25464670	0	0	1	0	0	0	1	1	1	1	1	1	1	1	1	T	G	0.265	973215	0.0105	0.002	1.52099e-07	41.7992	T	G	0.266	975832	-0.0108	0.002	6.66409e-08	44.4477	T	G	0.265	946587	-0.001	0.0021	0.633939	0.368742	T	G	0.286479	487201	0.0129544	0.0244991	0.596965
rs7322453	13	95226210	0	0	0	0	1	0	1	1	1	1	1	1	1	1	1	C	G	0.266	1053490	-0.0096	0.0017	1.63216e-08	37.9136	C	G	0.258	1129850	-0.0017	0.0017	0.317311	1.25018	C	G	0.266	1027810	0.0158	0.0017	1.48432e-20	100.202	C	G	0.274869	487201	0.0135835	0.0239135	0.570016
rs73238159	3	142078759	0	0	0	0	0	0	1	1	1	1	1	1	1	1	1	T	C	0.118	1107660	-0.0137	0.0022	4.74625e-10	43.2757	T	C	0.118	1132310	-0.0018	0.0022	0.413253	0.763643	T	C	0.118	1080620	-0.0112	0.0022	3.56351e-07	28.2163	T	C	0.127062	487201	-0.0171815	0.0317545	0.588459
rs73243877	4	26047616	1	0	1	0	0	0	1	1	1	1	1	1	1	1	1	G	A	0.143	1056210	0.0194	0.0021	2.50924e-20	97.4406	G	A	0.144	1082080	-0.0181	0.0021	6.75133e-18	87.4011	G	A	0.143	1030510	0.0065	0.0021	0.00196655	10.6716	G	A	0.163232	487201	-0.000966284	0.0286387	0.973084
rs73486469	12	133065832	0	0	0	0	1	0	1	1	1	1	1	1	1	1	1	G	A	0.126	929049	0.0121	0.0023	1.43376e-07	29.9595	G	A	0.122	980491	-0.0004	0.0023	0.861934	0.0336083	G	A	0.126	918504	0.0157	0.0023	8.7262e-12	49.8672	G	A	0.137484	487201	0.042597	0.0307687	0.166228
rs736821	20	43034079	1	1	0	0	0	0	1	1	1	1	1	1	1	1	1	A	G	0.131	1108100	-0.0118	0.0021	1.92013e-08	35.1299	A	G	0.131	1143780	0.0028	0.0021	0.182422	2.04164	A	G	0.131	1079820	-0.0023	0.0021	0.273412	1.30055	A	G	0.137575	487201	0.00300247	0.0308517	0.922473
rs73728888	6	32596370	0	0	1	0	0	0	1	1	1	1	1	1	1	1	1	T	C	0.0512	912276	0.0869	0.0042	4.22025e-95	669.82	T	C	0.0538	959925	-0.0403	0.0041	8.42285e-23	158.75	T	C	0.0511	881645	0.0345	0.0043	1.02979e-15	101.778	T	C	0.0396501	487201	0.015193	0.0549993	0.782363
rs738408	22	44324730	1	0	1	0	0	0	1	1	1	1	1	1	1	1	1	T	C	0.243	1108100	-0.0168	0.0017	4.96531e-23	115.073	T	C	0.248	1166380	-0.0126	0.0016	3.40743e-15	69.0726	T	C	0.242	1079820	-0.0139	0.0017	2.92279e-16	76.5465	T	C	0.216321	487201	-0.00291176	0.0258163	0.910199
rs738722	22	29130012	1	0	0	0	0	0	1	1	1	1	1	1	1	1	1	T	C	0.294	1105200	-0.0116	0.0016	4.16772e-13	61.7394	T	C	0.295	1140890	0.0054	0.0015	0.000318217	13.8381	T	C	0.294	1076920	-0.006	0.0016	0.000176835	16.0944	C	T	0.701645	487201	-0.0149626	0.0232456	0.519787
rs73909006	21	43721337	0	0	1	1	0	0	1	1	1	1	1	1	1	1	1	G	T	0.0505	1055320	0.0011	0.0034	0.746294	0.122457	G	T	0.0492	1124040	-0.0246	0.0034	4.64521e-13	63.6444	G	T	0.0504	1027560	0.0136	0.0035	0.000102029	18.1925	G	T	0.0441636	487201	0.0328855	0.0525855	0.531727
rs74019283	16	55870239	0	0	0	0	1	1	1	1	1	1	1	1	1	1	1	T	G	0.0494	1070190	0.0054	0.0036	0.133614	2.93092	T	G	0.048	1135740	0.0134	0.0036	0.000197477	18.6382	T	G	0.0495	1041940	-0.0226	0.0037	1.00819e-09	50.0803	T	G	0.0394709	487201	0.0244036	0.055858	0.662193
rs74035509	16	88567333	0	0	0	0	1	1	1	1	1	1	1	1	1	1	1	T	C	0.0921	1066170	0.0053	0.0027	0.0496505	5.00849	T	C	0.092	1098370	0.0002	0.0027	0.940951	0.00734026	T	C	0.0922	1037580	0.0224	0.0028	1.24419e-15	87.1574	T	C	0.0839608	487201	0.0348445	0.038966	0.371199
rs7404696	16	1012393	0	0	1	0	0	0	1	1	1	1	1	1	1	1	1	C	T	0.33	1045320	-0.0058	0.0016	0.000288961	15.55	C	T	0.331	1115920	0.0121	0.0015	7.22434e-16	72.3628	C	T	0.331	1013900	-0.0026	0.0016	0.104163	3.03547	C	T	0.285844	487201	-0.0243286	0.0238076	0.306835
rs7405169	16	73101013	0	0	0	0	1	1	1	1	1	1	1	1	1	1	1	G	A	0.248	1071440	0.0001	0.0017	0.953093	0.00399638	G	A	0.246	1129680	-0.0056	0.0017	0.000987312	13.1423	G	A	0.248	1044060	-0.0109	0.0018	1.39934e-09	46.2697	A	G	0.746579	487201	-0.00472482	0.024702	0.848312
rs7412	19	45412079	0	0	0	0	1	0	1	1	1	1	1	1	1	1	1	T	C	0.0746	1081790	0.116	0.0028	0	2013.56	T	C	0.0733	1151360	0.0856	0.0027	1.38139e-220	1147.26	T	C	0.0747	1055190	-0.5029	0.0028	0	38228	T	C	0.0799885	487201	0.0463838	0.0392583	0.237402
rs742493	6	40998167	1	1	0	0	0	0	1	1	1	1	1	1	1	1	1	C	T	0.105	1109660	-0.0193	0.0023	4.80778e-17	77.692	C	T	0.104	1169200	0.0104	0.0023	6.13336e-06	23.5687	C	T	0.105	1082630	-0.0089	0.0023	0.00010903	16.1179	C	T	0.110206	487201	-0.0122006	0.0337913	0.718056
rs74332078	4	103766720	0	0	0	0	0	0	1	1	1	1	1	1	1	1	1	A	G	0.0304	995403	0.0197	0.0046	1.84715e-05	22.7739	A	G	0.0306	1015770	-0.0351	0.0046	2.33963e-14	74.2497	A	G	0.0304	969772	-0.0129	0.0047	0.00605698	9.51368	A	G	0.0353209	487201	0.0223607	0.0582817	0.701226
rs74341202	3	132183991	0	0	0	0	1	0	1	1	1	1	1	1	1	1	1	A	G	0.0459	1092260	-0.0036	0.0037	0.330567	1.23984	A	G	0.0453	1147050	-0.0158	0.0036	1.13931e-05	24.7685	A	G	0.0461	1064930	-0.0414	0.0037	4.60626e-29	160.554	A	G	0.0540087	487201	-0.00644668	0.046976	0.890846
rs745578	8	72466324	1	0	0	0	0	0	1	1	1	1	1	1	1	1	1	A	G	0.327	1105660	0.015	0.0016	6.91758e-21	109.506	A	G	0.339	1159720	-0.0099	0.0016	6.11258e-10	50.9417	A	G	0.326	1078620	0.0071	0.0016	9.10097e-06	23.8947	A	G	0.262623	487201	0.0346214	0.0245683	0.158779
rs7459547	8	11854888	0	0	0	0	0	0	1	1	1	1	1	1	1	1	1	T	G	0.475	1078360	0.0143	0.0015	1.52312e-21	109.992	T	G	0.476	1103130	0.0034	0.0015	0.0234106	6.36143	T	G	0.475	1052210	-0.0085	0.0016	1.08131e-07	37.9174	G	T	0.491682	487201	-0.0204183	0.0213928	0.339856
rs74963256	20	51588847	0	0	1	0	0	0	1	1	1	1	1	1	1	1	1	C	T	0.108	1105200	0.0143	0.0024	2.54823e-09	43.546	C	T	0.109	1175800	-0.0138	0.0023	1.97318e-09	43.4952	C	T	0.108	1076920	0.0054	0.0024	0.0244489	6.0505	C	T	0.0960791	487201	-0.0217464	0.0365852	0.552241
rs74976859	12	13345397	0	0	1	0	0	0	1	1	1	1	1	1	1	1	1	G	T	0.137	1108340	-0.0087	0.0021	3.43006e-05	19.8372	G	T	0.139	1174910	0.0131	0.002	5.75371e-11	48.2628	G	T	0.136	1092680	-0.0012	0.0021	0.567709	0.369775	G	T	0.13383	487201	0.0177948	0.0314564	0.571599
rs75054794	1	230823363	1	0	0	0	0	0	1	1	1	1	1	1	1	1	1	G	A	0.0465	1054460	0.0213	0.0036	3.28532e-09	42.4238	G	A	0.047	1078920	-0.0165	0.0035	2.4256e-06	26.314	G	A	0.0466	1028830	-0.0018	0.0036	0.617075	0.296196	G	A	0.0504103	487201	0.0606113	0.0496404	0.222083
rs750772	2	17967586	0	0	0	0	0	0	1	1	1	1	1	1	1	1	1	G	A	0.125	1116250	-0.0025	0.0022	0.255804	1.52612	G	A	0.124	1175800	-0.0048	0.0021	0.022271	5.88536	G	A	0.125	1088970	-0.0185	0.0022	4.13201e-17	81.5341	G	A	0.110469	487201	0.0304545	0.0343487	0.37528
rs75113691	9	112245773	1	0	0	0	0	0	1	1	1	1	1	1	1	1	1	C	G	0.0468	1103370	-0.0272	0.0034	1.24419e-15	72.8361	C	G	0.0514	1159690	0.0107	0.0032	0.000826542	12.9476	C	G	0.047	1077730	-0.0169	0.0035	1.37516e-06	27.5749	C	G	0.0373576	487201	-0.10652	0.0568382	0.0609185
rs75160368	11	30402714	1	1	0	0	0	0	1	1	1	1	1	1	1	1	1	A	G	0.0761	1041850	-0.0182	0.0029	3.47702e-10	48.5296	A	G	0.0768	1064880	0.0043	0.0029	0.138139	2.79206	A	G	0.076	1014960	-0.0032	0.003	0.286122	1.4597	A	G	0.0942375	487201	0.0109656	0.0367347	0.765315
rs7525917	1	183065406	0	0	0	0	1	1	1	1	1	1	1	1	1	1	1	A	G	0.438	1064820	0.0011	0.0015	0.463355	0.63431	A	G	0.436	1124470	-0.0047	0.0014	0.000787524	12.2164	A	G	0.438	1038400	-0.0113	0.0015	4.94611e-14	65.2812	G	A	0.56916	487201	-0.00603426	0.0214465	0.778431
rs75265117	2	165518799	0	0	1	0	0	0	1	1	1	1	1	1	1	1	1	G	C	0.121	1080090	-0.0422	0.0023	3.43587e-75	409.31	G	C	0.121	1106880	0.0409	0.0022	3.80671e-77	394.008	G	C	0.121	1054960	-0.0054	0.0023	0.0188833	6.54379	G	C	0.12008	487201	-0.0152483	0.0327441	0.641445
rs7528419	1	109817192	1	0	0	0	0	0	1	1	1	1	1	1	1	1	1	G	A	0.213	1101310	-0.0114	0.0017	2.00193e-11	47.9868	G	A	0.213	1126030	0.0357	0.0017	6.55856e-98	481.344	G	A	0.212	1074510	-0.1533	0.0018	0	8503.73	G	A	0.223075	487201	-0.0461336	0.0254919	0.0703372
rs75345389	13	111038379	1	0	0	0	0	0	1	1	1	1	1	1	1	1	1	C	T	0.252	945630	-0.0097	0.0018	7.08946e-08	33.5437	C	T	0.247	1014970	0.0038	0.0017	0.025398	5.45185	C	T	0.252	922000	-0.0144	0.0018	1.24419e-15	72.081	C	T	0.267888	487201	-0.0390054	0.0244266	0.110301
rs75406471	10	5257647	0	0	1	0	0	0	1	1	1	1	1	1	1	1	1	A	G	0.148	1108100	-0.0203	0.002	3.31363e-24	115.172	A	G	0.146	1166380	-0.0131	0.002	5.75371e-11	49.9162	A	G	0.148	1079820	-0.0038	0.002	0.0574331	3.93234	A	G	0.152449	487201	-0.00132633	0.0295229	0.964167
rs7542410	1	1831012	0	0	1	1	0	0	1	1	1	1	1	1	1	1	1	T	C	0.457	1075980	0.0059	0.0015	8.37759e-05	18.5892	T	C	0.458	1134250	-0.0081	0.0015	6.66409e-08	36.9477	T	C	0.457	1048100	-0.0026	0.0015	0.0830364	3.51638	T	C	0.495681	487201	-0.0329876	0.0214436	0.123964
rs75460349	1	27180088	0	0	1	0	0	0	1	1	1	1	1	1	1	1	1	C	A	0.0219	1023650	0.0525	0.0051	7.49031e-25	120.887	C	A	0.0217	1044630	-0.0825	0.005	3.66893e-61	301.965	C	A	0.0219	999163	0.0713	0.0051	2.05353e-44	217.654	C	A	0.0225703	487201	-0.0535921	0.0723359	0.458767
rs7549174	1	28319484	0	0	1	0	0	0	1	1	1	1	1	1	1	1	1	G	A	0.333	1100410	0.0002	0.0015	0.89393	0.019553	G	A	0.34	1159980	-0.0137	0.0015	6.6422e-20	97.7193	G	A	0.333	1073380	-0.0071	0.0015	2.20862e-06	24.0369	G	A	0.310832	487201	-0.0406577	0.0230878	0.0782378
rs75663391	15	63910433	0	0	1	0	0	0	1	1	1	1	1	1	1	1	1	G	T	0.398	931825	0.0092	0.0017	6.24067e-08	37.7952	G	T	0.416	964166	-0.0121	0.0017	1.09785e-12	68.5944	G	T	0.398	904590	-0.0037	0.0018	0.0398254	5.93426	T	G	0.672821	487201	-0.0441526	0.0229628	0.0545068
rs75667995	12	25409070	0	0	0	0	1	0	1	1	1	1	1	1	1	1	1	C	T	0.0595	1033070	-0.0217	0.0031	2.55963e-12	54.4474	C	T	0.0594	1067250	-0.0056	0.0031	0.0708478	3.73994	C	T	0.0593	1021100	-0.0273	0.0032	1.44775e-17	84.9111	C	T	0.0687538	487201	-0.0132503	0.0416703	0.7505
rs7571848	2	146353184	0	0	1	0	0	0	1	1	1	1	1	1	1	1	1	T	A	0.385	1102140	0.0113	0.0015	4.94611e-14	66.6477	T	A	0.385	1161690	-0.0096	0.0014	7.02514e-12	50.701	T	A	0.385	1075120	0.0013	0.0015	0.386125	0.860417	A	T	0.596818	487201	0.0099148	0.0217556	0.648579
rs7581601	2	203497786	0	0	1	0	0	0	1	1	1	1	1	1	1	1	1	C	A	0.271	1116250	-0.0078	0.0016	1.08808e-06	26.8341	C	A	0.272	1140890	-0.0175	0.0016	7.62742e-28	138.389	C	A	0.271	1088970	-0.016	0.0017	4.87876e-21	110.16	C	A	0.301218	487201	-0.0157423	0.0232184	0.497766
rs7583987	2	112763640	1	0	0	0	0	0	1	1	1	1	0	1	1	0	1	C	G	0.413	1107660	0.0101	0.0015	1.6582e-11	54.7883	C	G	0.422	1167220	-0.008	0.0014	1.10166e-08	36.4431	C	G	0.413	1080620	0.0012	0.0015	0.423711	0.754489	G	C	0.618106	487201	-0.0306177	0.0219332	0.162729
rs7599	19	36038390	0	0	0	0	1	0	1	1	1	1	1	1	1	1	1	A	G	0.36	1088740	-0.0034	0.0015	0.0234106	5.79957	A	G	0.357	1159340	-0.0069	0.0014	8.28331e-07	25.3412	A	G	0.36	1060480	0.0096	0.0015	1.55377e-10	45.0376	G	A	0.632437	487201	-0.0132146	0.022041	0.54881
rs7608892	2	85542718	0	0	1	1	0	0	1	1	1	1	1	1	1	1	1	G	A	0.424	1106500	-0.0002	0.0015	0.89393	0.0216187	G	A	0.415	1166100	-0.01	0.0015	2.61678e-11	56.6226	G	A	0.425	1079470	0.0039	0.0015	0.00932238	8.0247	A	G	0.528468	487201	-0.0197882	0.0213117	0.353141
rs7622114	3	36960660	0	0	1	0	0	0	1	1	1	1	1	1	1	1	1	C	A	0.424	1117080	0.0082	0.0014	4.70898e-09	36.6897	C	A	0.424	1141720	-0.0136	0.0014	2.6208e-22	103.156	C	A	0.424	1089780	0.0024	0.0015	0.109599	3.06606	A	C	0.580175	487201	0.0163853	0.021616	0.44844
rs7638903	3	12383714	1	0	0	0	0	0	1	1	1	1	1	1	1	1	1	A	G	0.125	1119970	-0.0242	0.0021	1.00086e-30	143.496	A	G	0.125	1144610	0.0147	0.0021	2.55963e-12	54.1078	A	G	0.125	1092680	0.0011	0.0021	0.600411	0.289218	A	G	0.121568	487201	0.000406752	0.0324014	0.989984
rs7640978	3	32533010	0	0	0	0	1	1	1	1	1	1	1	1	1	1	1	T	C	0.096	1119390	-0.0058	0.0024	0.0156634	6.53595	T	C	0.096	1144030	-0.0015	0.0024	0.531971	0.446775	T	C	0.0962	1092680	-0.0294	0.0024	1.67996e-34	164.259	T	C	0.0917414	487201	-0.0227657	0.0371939	0.540484
rs7641302	3	126060315	0	0	0	0	1	1	1	1	1	1	1	1	1	1	1	T	C	0.245	1107660	-0.001	0.0017	0.556374	0.409778	T	C	0.249	1167220	-0.0027	0.0016	0.0915072	3.18236	T	C	0.245	1080620	-0.0143	0.0017	4.03887e-17	81.7561	C	T	0.76414	487201	0.0101268	0.025138	0.687059
rs7643617	3	114753078	0	0	1	0	0	0	1	1	1	1	1	1	1	1	1	C	A	0.149	1105920	0.0096	0.0021	4.8441e-06	25.8477	C	A	0.163	1165470	-0.0173	0.0021	1.74974e-16	95.1856	C	A	0.149	1078880	-0.0014	0.0022	0.524539	0.536259	C	A	0.104137	487201	0.0610221	0.0353716	0.0844962
rs766448	2	61735446	1	1	0	0	0	0	1	1	1	1	1	1	1	1	1	T	C	0.451	1117390	-0.0111	0.0014	2.21681e-15	68.1797	T	C	0.455	1176940	0.0033	0.0014	0.0184162	6.35655	T	C	0.45	1090120	-0.0036	0.0015	0.0163951	6.99337	T	C	0.444105	487201	-0.000310229	0.0214513	0.988461
rs7673321	4	17957688	0	0	1	0	0	0	1	1	1	1	1	1	1	1	1	A	T	0.147	1106830	0.0177	0.002	8.75193e-19	86.9675	A	T	0.145	1166380	-0.0135	0.002	1.47845e-11	52.7097	A	T	0.148	1079820	0.0028	0.002	0.161513	2.135	A	T	0.161206	487201	0.0552875	0.0288974	0.0557181
rs768048	18	50285398	0	0	0	0	0	0	1	1	1	1	1	1	1	1	1	T	C	0.146	1105160	0.0075	0.002	0.000176835	15.5022	T	C	0.146	1140890	-0.0113	0.002	1.60448e-08	36.3291	T	C	0.146	1076880	-0.0035	0.0021	0.0955807	3.28961	T	C	0.14349	487201	0.0421873	0.0306112	0.168153
rs7681503	4	141801478	1	1	0	0	0	0	1	1	1	1	1	1	1	1	1	C	T	0.428	1097040	-0.0093	0.0014	3.0766e-11	46.4596	C	T	0.429	1156600	0.0059	0.0014	2.5057e-05	19.725	C	T	0.428	1070000	0.001	0.0015	0.504985	0.523906	C	T	0.407	487201	-0.0341952	0.021707	0.115185
rs76824303	3	62459819	0	0	1	0	0	0	1	1	1	1	1	1	1	1	1	C	A	0.0883	1029340	-0.0112	0.0027	3.35175e-05	20.7896	C	A	0.0886	1054040	0.0132	0.0027	1.01407e-06	29.6612	C	A	0.0883	1004100	0.0004	0.0027	0.882226	0.0258666	C	A	0.0986442	487201	0.0579214	0.0364328	0.111876
rs76895963	12	4384844	1	0	0	0	1	0	1	1	1	1	1	1	1	1	1	G	T	0.0172	1022630	-0.1001	0.0065	1.63669e-53	346.543	G	T	0.0174	1036930	0.0221	0.0064	0.000554132	17.3179	G	T	0.0173	994889	-0.0443	0.0066	1.91815e-11	66.3907	G	T	0.0202091	487201	-0.0830368	0.0828325	0.316119
rs7696969	4	143326714	1	0	0	0	0	0	1	1	1	1	1	1	1	1	1	T	G	0.375	1105030	0.0127	0.0015	2.52515e-17	83.5516	T	G	0.373	1164580	-0.0091	0.0015	1.30592e-09	45.1102	T	G	0.375	1078010	0.0043	0.0015	0.0041482	9.34338	G	T	0.616646	487201	-0.0123856	0.0219889	0.573254
rs76989105	19	44388711	0	0	0	0	0	0	1	1	1	1	1	1	1	1	1	C	G	0.0118	986896	0.0293	0.0075	9.35781e-05	19.7593	C	G	0.0116	1019240	0.0118	0.0075	0.115642	3.25433	C	G	0.0118	963522	-0.0886	0.0077	1.22353e-30	176.427	C	G	0.011992	487201	0.0477618	0.10114	0.63676
rs7699288	4	110942277	0	0	0	0	1	1	1	1	1	1	1	1	1	1	1	C	G	0.307	1105030	-0.0001	0.0016	0.950165	0.00470192	C	G	0.309	1164580	-0.0016	0.0015	0.286122	1.27314	C	G	0.308	1078010	-0.0095	0.0016	2.89401e-09	41.4737	C	G	0.318621	487201	0.0094679	0.0228224	0.678251
rs7704653	5	90255685	1	1	0	0	0	0	1	1	1	1	1	1	1	1	1	A	G	0.278	1094960	-0.0096	0.0016	1.97318e-09	40.5105	A	G	0.282	1148010	0.0043	0.0016	0.00719891	8.59585	A	G	0.277	1067920	0.0015	0.0017	0.377586	0.962429	G	A	0.724894	487201	-0.0226534	0.0240758	0.346746
rs77136196	6	34247047	1	0	0	0	0	0	1	1	1	1	1	1	1	1	1	T	C	0.03	1066500	0.0171	0.0044	0.000101757	18.1503	T	C	0.0303	1088160	-0.0422	0.0043	9.805e-23	113.887	T	C	0.0302	1040330	-0.0027	0.0044	0.539456	0.444239	T	C	0.0431333	487201	0.00412346	0.052236	0.937081
rs77303550	16	72079657	0	0	0	0	1	0	1	1	1	1	1	1	1	1	1	T	C	0.194	1098790	-0.0101	0.0018	2.01032e-08	35.054	T	C	0.195	1156730	-0.0036	0.0018	0.0455003	4.7065	T	C	0.194	1070490	-0.041	0.0019	2.83243e-103	563.047	T	C	0.189903	487201	-0.0123584	0.0271517	0.648994
rs7732198	5	112379659	0	0	1	0	0	0	1	1	1	1	1	1	1	1	1	C	T	0.438	1117080	0.0081	0.0014	7.22049e-09	36.0834	C	T	0.439	1141720	-0.0097	0.0014	4.25112e-12	52.9151	C	T	0.438	1089780	0.0004	0.0015	0.789726	0.0858417	C	T	0.462821	487201	0.0265308	0.0213674	0.214366
rs7733997	5	78543716	0	0	1	0	0	0	1	1	1	1	1	1	1	1	1	G	T	0.381	1068370	-0.0081	0.0015	6.66409e-08	33.0636	G	T	0.382	1127930	0.0074	0.0015	8.0838e-07	29.1634	G	T	0.381	1041820	0.0028	0.0015	0.0619482	3.85261	G	T	0.375723	487201	-0.0181754	0.0219098	0.406791
rs7734927	5	127453735	0	0	0	0	0	0	1	1	1	1	1	1	1	1	1	T	A	0.223	1090840	-0.0122	0.0017	7.1534e-13	56.2676	T	A	0.224	1115490	0.0111	0.0017	6.60285e-11	47.7825	T	A	0.224	1063810	0.0035	0.0018	0.0518419	4.53045	A	T	0.757123	487201	0.00450552	0.0247644	0.855633
rs773519	9	93944244	0	0	1	0	0	0	1	1	1	1	1	1	1	1	1	C	T	0.229	1095930	0.0082	0.0018	5.22473e-06	26.022	C	T	0.228	1120570	-0.0058	0.0018	0.001272	13.2703	C	T	0.229	1068970	-0.0004	0.0018	0.824141	0.0603955	T	C	0.800364	487201	0.0154916	0.0272519	0.569723
rs77403571	11	45913607	0	0	0	0	0	0	1	1	1	1	1	1	1	1	1	A	G	0.0525	1050880	-0.0185	0.0034	5.29298e-08	35.7832	A	G	0.0525	1086380	0.0377	0.0033	3.16403e-30	153.636	A	G	0.0523	1035990	0.0032	0.0034	0.346614	1.05162	A	G	0.0607324	487201	-0.0282797	0.0450955	0.53059
rs7746081	6	16126934	0	0	0	0	1	1	1	1	1	1	1	1	1	1	1	A	G	0.4	1098030	0.001	0.0015	0.504985	0.527054	A	G	0.41	1157580	0.0016	0.0015	0.286122	1.43369	A	G	0.399	1071270	-0.0284	0.0015	6.06034e-80	414.553	A	G	0.317132	487201	-0.00617952	0.0230991	0.789067
rs7747505	6	42839062	0	0	0	0	0	0	1	1	1	1	1	1	1	1	1	G	A	0.296	1056880	0.0101	0.0017	2.82984e-09	44.9346	G	A	0.288	1115410	-0.0035	0.0017	0.0395111	5.6037	G	A	0.296	1030620	-0.0063	0.0017	0.000210656	17.0483	G	A	0.285554	487201	0.0133738	0.023793	0.574055
rs7748382	6	20665549	1	1	0	0	0	0	1	1	1	1	1	1	1	1	1	A	G	0.348	1119140	0.0108	0.0015	6.02126e-13	59.2394	A	G	0.35	1172180	-0.0044	0.0015	0.00335344	10.3256	A	G	0.348	1091870	-0.0008	0.0015	0.593803	0.317108	A	G	0.319486	487201	0.0186452	0.0228892	0.41531
rs77542162	17	67081278	1	0	0	0	1	0	1	1	1	1	1	1	1	1	1	G	A	0.0165	1012610	-0.0514	0.006	1.06524e-17	86.8347	G	A	0.0166	1045420	-0.0186	0.006	0.00193521	11.8083	G	A	0.0166	987040	0.1692	0.0061	2.4519e-169	923.441	G	A	0.0215578	487201	0.118131	0.0724425	0.102956
rs7758845	6	135428537	0	0	1	0	0	0	1	1	1	1	1	1	1	1	1	C	A	0.283	1119970	-0.0028	0.0016	0.0801183	3.56335	C	A	0.285	1179520	-0.0118	0.0015	3.64215e-15	66.9382	C	A	0.283	1080620	-0.0228	0.0016	4.48281e-46	228.018	C	A	0.270991	487201	-0.0516441	0.0239699	0.0311975
rs7761309	6	163745049	0	0	1	0	0	0	1	1	1	1	1	1	1	1	1	G	A	0.473	1090240	0.0072	0.0015	1.58666e-06	28.1773	G	A	0.48	1145650	-0.0108	0.0014	1.21662e-14	66.7112	G	A	0.473	1051530	-0.0003	0.0015	0.841481	0.0471808	G	A	0.450014	487201	0.0104186	0.021412	0.626557
rs7772800	6	36477260	0	0	1	1	0	0	1	1	1	1	1	1	1	1	1	A	G	0.219	1118320	0.0007	0.0017	0.680512	0.187451	A	G	0.225	1177880	-0.0113	0.0017	2.99008e-11	52.4555	A	G	0.219	1091050	-0.0023	0.0018	0.201328	1.97436	A	G	0.191162	487201	0.00643382	0.0270715	0.812145
rs7776054	6	135418916	0	0	0	0	1	0	1	1	1	1	1	1	1	1	1	G	A	0.258	1116810	-0.0031	0.0016	0.0526843	4.1092	G	A	0.258	1140470	-0.0105	0.0016	5.2913e-11	48.1431	G	A	0.259	1077460	-0.024	0.0016	7.34193e-51	238.269	G	A	0.257401	487201	-0.0509551	0.0243424	0.0363258
rs77902029	17	9791780	0	0	0	0	1	1	1	1	1	1	1	1	1	1	1	A	T	0.263	1054690	0.0007	0.0017	0.680512	0.200343	A	T	0.264	1097570	0.007	0.0017	3.8276e-05	20.9001	A	T	0.263	1028410	0.0093	0.0017	4.48544e-08	34.4825	A	T	0.317386	487201	-0.0123016	0.0229116	0.591328
rs77960347	18	47109955	0	0	0	0	1	0	1	1	1	1	1	1	1	1	1	G	A	0.0111	1016620	0.0352	0.007	4.94147e-07	27.6541	G	A	0.0111	1036540	0.2493	0.007	8.4204e-278	1416.21	G	A	0.0111	991046	0.0616	0.0072	1.17302e-17	82.565	G	A	0.012929	487201	0.0864383	0.0936923	0.356228
rs78058190	2	219699999	1	0	1	0	1	0	1	1	1	1	1	1	1	1	1	A	G	0.0571	956137	0.0711	0.0041	2.28836e-67	520.747	A	G	0.0572	975085	-0.0747	0.0041	3.61362e-74	587.205	A	G	0.057	928076	0.0234	0.0042	2.52659e-08	54.6332	A	G	0.0492466	487201	-0.00888946	0.0554457	0.872623
rs7808446	7	150214465	1	0	0	0	0	0	1	1	1	1	1	1	1	1	1	T	G	0.242	1102800	0.0136	0.0017	1.24419e-15	74.8373	T	G	0.24	1156860	-0.0161	0.0016	8.0917e-24	109.403	T	G	0.242	1075780	-0.0041	0.0017	0.0158755	6.63449	G	T	0.766413	487201	-0.0134123	0.0251464	0.59378
rs7808613	7	41746922	0	0	0	0	1	1	1	1	1	1	1	1	1	1	1	G	C	0.232	1099110	0.0075	0.0017	1.02532e-05	22.0318	G	C	0.233	1148860	-0.0052	0.0017	0.00222208	11.1035	G	C	0.232	1072100	0.0113	0.0017	2.99008e-11	48.7855	G	C	0.240693	487201	0.0509764	0.0249718	0.0412156
rs78198921	2	119749146	0	0	0	0	0	0	1	1	1	1	1	1	1	1	1	G	C	0.0123	1038320	0.0392	0.0066	2.86078e-09	38.7685	G	C	0.0123	1058120	-0.0036	0.0066	0.585441	0.333196	G	C	0.0124	1011270	0.0151	0.0067	0.0242131	5.64749	G	C	0.0145433	487201	-0.078088	0.0887698	0.379039
rs78425119	6	160501825	1	0	0	0	0	0	1	1	1	1	1	1	1	1	1	A	G	0.0573	1043350	0.0366	0.0032	2.71599e-30	151.012	A	G	0.0564	1090360	-0.0283	0.0031	6.91143e-20	92.9557	A	G	0.0581	1000880	0.0526	0.0032	1.03084e-60	303.176	A	G	0.0653673	487201	0.0230541	0.0427314	0.589533
rs78523677	5	176551103	0	0	1	0	0	0	1	1	1	1	1	1	1	1	1	A	C	0.18	1103290	-0.0135	0.0019	1.20093e-12	59.3603	A	C	0.188	1164030	0.0171	0.0019	2.25718e-19	103.929	A	C	0.18	1076200	-0.0059	0.002	0.00317774	11.059	A	C	0.144861	487201	0.0279338	0.0303348	0.357129
rs7864568	9	78212428	0	0	0	0	1	1	1	1	1	1	1	1	1	1	1	A	G	0.334	1078890	0.0007	0.0016	0.661749	0.235192	A	G	0.334	1092530	0.0011	0.0016	0.491768	0.588124	A	G	0.335	1042290	-0.0148	0.0016	2.24493e-20	101.73	G	A	0.691996	487201	-0.0186744	0.0231341	0.419537
rs7904738	10	74710484	1	0	0	0	0	0	1	1	1	1	1	1	1	1	1	C	G	0.134	1100660	0.0248	0.0022	1.7894e-29	157.134	C	G	0.137	1158940	-0.0146	0.0022	3.21516e-11	58.4183	C	G	0.135	1072400	-0.0219	0.0023	1.70305e-21	120.136	C	G	0.0994069	487201	0.0216972	0.0367087	0.554478
rs7904973	10	124693587	0	0	0	0	1	1	1	1	1	1	1	1	1	1	1	G	T	0.438	1091170	-0.0034	0.0014	0.0151584	6.21001	G	T	0.439	1167260	-0.003	0.0014	0.0321246	5.1745	G	T	0.438	1076400	-0.0209	0.0014	2.14819e-50	231.526	T	G	0.571643	487201	0.0189559	0.0214821	0.37756
rs7908745	10	45953767	0	0	0	0	1	0	1	1	1	1	1	1	1	1	1	G	A	0.307	1118340	0.006	0.0015	6.33425e-05	17.131	G	A	0.307	1141720	0.018	0.0015	3.55296e-33	157.422	G	A	0.307	1089780	0.0099	0.0015	4.11158e-11	45.4494	G	A	0.314465	487201	0.0483208	0.0228485	0.0344437
rs79090772	1	51209148	1	1	0	0	0	0	1	1	1	1	1	1	1	1	1	C	T	0.0941	1119880	-0.0235	0.0025	5.45631e-21	105.45	C	T	0.0938	1179520	0.0098	0.0024	4.43943e-05	19.2584	C	T	0.0943	1092680	-0.0013	0.0025	0.603064	0.315432	C	T	0.0887121	487201	-0.0219621	0.0375807	0.558952
rs7924036	10	65191645	1	0	0	0	0	0	1	1	1	1	1	1	1	1	1	G	T	0.495	1109430	0.0297	0.0014	7.04892e-100	489.475	G	T	0.489	1167720	-0.0103	0.0014	1.87888e-13	61.9149	G	T	0.494	1080870	-0.0132	0.0015	1.36816e-18	94.1599	T	G	0.501205	487201	-0.00734252	0.0212754	0.730006
rs79279183	2	20370641	0	0	0	0	1	0	1	1	1	1	1	1	1	1	1	A	C	0.489	964063	0.0186	0.0015	2.61324e-35	166.711	A	C	0.495	997176	0.0114	0.0015	2.96131e-14	64.7941	A	C	0.489	936338	0.0172	0.0016	5.92616e-27	138.456	C	A	0.482213	487201	-0.0171757	0.0213371	0.420835
rs79287178	3	172294500	1	0	0	0	0	0	1	1	1	1	1	1	1	1	1	A	G	0.0266	1026760	0.0589	0.0049	2.77597e-33	184.493	A	G	0.0267	1060500	-0.0232	0.0048	1.34266e-06	29.6678	A	G	0.0264	1014540	0.0092	0.0049	0.0604426	4.41428	A	G	0.0300647	487201	0.0225088	0.0648875	0.728674
rs7930518	11	122523596	0	0	0	0	1	0	1	1	1	1	1	1	1	1	1	A	G	0.4	1105100	-0.0011	0.0015	0.463355	0.641841	A	G	0.4	1174810	0.0224	0.0014	1.27775e-57	283.015	A	G	0.4	1088880	0.0149	0.0015	2.9812e-23	116.048	A	G	0.381691	487201	0.0104455	0.0219251	0.633779
rs79311290	16	85150163	1	0	1	0	0	0	1	1	1	1	1	1	1	1	1	G	A	0.102	1040970	0.0171	0.0028	1.0143e-09	55.7647	G	A	0.101	1042610	-0.0125	0.0028	8.03363e-06	29.5845	G	A	0.101	989974	0.0016	0.0029	0.581137	0.460229	G	A	0.104823	487201	0.0470536	0.0366607	0.199321
rs79391862	15	53739426	0	0	0	0	1	1	1	1	1	1	1	1	1	1	1	C	A	0.0213	1008080	-0.0074	0.0058	0.202004	2.30154	C	A	0.0212	1038670	-0.0109	0.0058	0.0602021	5.12144	C	A	0.0212	981693	-0.0661	0.006	3.17603e-28	178.039	C	A	0.0132883	487201	-0.165646	0.0936795	0.0770245
rs79639690	2	227605895	1	1	0	0	0	0	1	1	1	1	1	1	1	1	1	C	T	0.069	1102540	0.0173	0.0029	2.4386e-09	42.3966	C	T	0.0735	1158860	-0.0091	0.0027	0.000750672	13.0702	C	T	0.0685	1076920	-0.0013	0.0029	0.653954	0.232259	C	T	0.0498984	487201	-0.0840173	0.0495693	0.0900856
rs7964492	12	57823585	1	0	1	0	0	0	1	1	1	1	1	1	1	1	1	C	A	0.225	1103440	-0.0242	0.0017	5.53297e-46	225.414	C	A	0.221	1163190	0.027	0.0017	8.39685e-57	292.043	C	A	0.225	1076310	-0.0114	0.0018	2.3992e-10	48.7843	C	A	0.232962	487201	-0.0211423	0.0250978	0.399566
rs797482	13	51214613	0	0	1	0	0	0	1	1	1	1	1	1	1	1	1	A	G	0.13	1108110	-0.0149	0.0021	1.29129e-12	55.6505	A	G	0.128	1178710	0.0172	0.002	7.97161e-18	77.8481	A	G	0.13	1079810	-0.0015	0.0021	0.475051	0.549569	G	A	0.877871	487201	-0.0322574	0.0326719	0.323488
rs798383	2	16890382	0	0	0	0	1	1	1	1	1	1	1	1	1	1	1	G	C	0.224	974555	-0.0004	0.002	0.841481	0.0542082	G	C	0.224	1009360	0.0011	0.002	0.582319	0.424591	G	C	0.225	948551	-0.005	0.002	0.0124193	8.27023	G	C	0.165277	487201	0.0114073	0.0301293	0.704978
rs79873985	14	24560159	1	1	0	0	0	0	1	1	1	1	1	1	1	1	1	G	A	0.0137	969888	-0.0329	0.0069	1.85957e-06	28.3717	G	A	0.0132	1032360	0.0172	0.0069	0.0126757	7.95653	G	A	0.0137	944554	-0.0036	0.007	0.607052	0.330819	G	A	0.015001	487201	-0.0638725	0.0879505	0.467696
rs799157	7	73020301	0	0	0	0	1	0	1	1	1	1	1	1	1	1	1	T	C	0.0342	998803	0.084	0.0045	9.24455e-78	465.783	T	C	0.0343	1012090	-0.037	0.0045	1.99767e-16	91.7968	T	C	0.0341	972900	0.0179	0.0046	9.97068e-05	20.5352	C	T	0.957167	487201	0.0241253	0.0523895	0.645158
rs79949326	7	6461310	0	0	1	1	0	0	1	1	1	1	1	1	1	1	1	T	C	0.241	1107660	-0.0011	0.0017	0.517594	0.490321	T	C	0.24	1161720	0.0282	0.0016	1.58369e-69	337.116	T	C	0.241	1080620	0.005	0.0017	0.00326968	9.88337	T	C	0.255762	487201	0.0520958	0.024344	0.0323563
rs7997102	13	32445660	0	0	0	0	1	1	1	1	1	1	1	1	1	1	1	C	T	0.323	1103440	-0.0058	0.0015	0.000110333	16.2342	C	T	0.327	1179520	-0.0015	0.0015	0.317311	1.1681	C	T	0.323	1076310	-0.0104	0.0015	4.11038e-12	50.9149	C	T	0.321279	487201	0.00234986	0.0227466	0.91772
rs8012828	14	64233980	0	0	0	0	1	0	1	1	1	1	1	1	1	1	1	T	C	0.16	1097640	0.0161	0.002	8.2794e-16	76.484	T	C	0.157	1173770	-0.0057	0.0019	0.0026998	10.0947	T	C	0.159	1070540	0.0131	0.002	5.75371e-11	49.1346	T	C	0.160316	487201	-0.0339988	0.0290471	0.241812
rs80215559	6	25918225	0	0	0	0	1	1	1	1	1	1	1	1	1	1	1	C	T	0.0539	1036680	0.003	0.0033	0.363302	0.951574	C	T	0.0545	1059880	0.0028	0.0033	0.396168	0.856368	C	T	0.0541	1012520	-0.0575	0.0034	3.68506e-64	342.735	C	T	0.0721797	487201	0.0281057	0.0406938	0.489777
rs8025212	15	41880619	0	0	0	0	0	0	1	1	1	1	1	1	1	1	1	G	A	0.296	1085290	-0.0111	0.0016	3.99099e-12	55.7324	G	A	0.287	1155930	0.0106	0.0016	3.47248e-11	53.1574	G	A	0.296	1052960	-0.0009	0.0016	0.573775	0.35546	G	A	0.324623	487201	-0.00656328	0.0227979	0.773431
rs8050947	16	53126338	0	0	1	1	0	0	1	1	1	1	1	1	1	1	1	T	C	0.374	1108100	-0.0012	0.0015	0.423711	0.747166	T	C	0.379	1178690	0.0099	0.0014	1.53347e-12	54.3814	T	C	0.375	1075500	-0.0015	0.0015	0.317311	1.13432	T	C	0.350409	487201	-0.00307804	0.022346	0.890443
rs8054124	16	86434553	1	0	0	0	0	0	1	1	1	1	1	1	1	1	1	C	T	0.23	1105200	0.0121	0.0017	1.09785e-12	57.3168	C	T	0.23	1140890	-0.0043	0.0017	0.0114254	7.4719	C	T	0.23	1076920	0.0073	0.0017	1.75389e-05	20.3276	C	T	0.231922	487201	0.0210266	0.0253838	0.407473
rs8065527	17	45024027	0	0	1	1	0	0	1	1	1	1	1	1	1	1	1	A	G	0.333	1100800	0.0034	0.0015	0.0234106	5.65285	A	G	0.336	1176890	0.0097	0.0015	1.00188e-10	49.4122	A	G	0.333	1073700	0.0065	0.0015	1.46868e-05	20.1519	A	G	0.343694	487201	0.0167535	0.0224093	0.454692
rs8066617	17	55210713	1	1	0	0	0	0	1	1	1	1	1	1	1	1	1	G	A	0.384	1071510	-0.0105	0.0015	2.55963e-12	55.8906	G	A	0.386	1129460	0.004	0.0015	0.00766076	8.56602	G	A	0.383	1039930	-0.0053	0.0015	0.000410355	13.8062	G	A	0.35218	487201	0.0178447	0.0224504	0.426701
rs806794	6	26200677	0	0	1	0	0	0	1	1	1	1	1	1	1	1	1	G	A	0.346	1119140	-0.0059	0.0015	8.37759e-05	17.6311	G	A	0.359	1178690	0.0103	0.0015	6.57194e-12	57.5542	G	A	0.345	1091870	0.0058	0.0016	0.000288961	16.6006	G	A	0.281429	487201	0.0132173	0.0237763	0.578277
rs8071463	17	65938655	0	0	1	0	0	0	1	1	1	1	1	1	1	1	1	G	A	0.275	1099710	0.0221	0.0017	1.22343e-38	214.214	G	A	0.287	1175800	-0.0143	0.0016	3.98074e-19	98.4108	G	A	0.275	1072610	0.0126	0.0017	1.2463e-13	67.9063	A	G	0.79177	487201	-0.0550863	0.0266221	0.0385281
rs8073510	17	65839210	0	0	0	0	1	0	1	1	1	1	1	1	1	1	1	G	A	0.231	1072000	0.0228	0.0018	9.04781e-37	198.021	G	A	0.245	1148090	-0.0132	0.0017	8.18349e-15	74.0106	G	A	0.231	1049700	0.0145	0.0018	7.91186e-16	78.4154	G	A	0.197049	487201	0.056269	0.0267896	0.0356931
rs8081417	17	3902650	0	0	1	1	0	0	1	1	1	1	1	1	1	1	1	A	T	0.309	1097080	0.0025	0.0016	0.11817	2.9281	A	T	0.307	1173160	-0.0083	0.0015	3.14202e-08	34.3896	A	T	0.31	1069990	0.0024	0.0016	0.133614	2.63659	A	T	0.316969	487201	-0.0171512	0.0229456	0.454777
rs8083730	18	293519	1	0	0	0	0	0	1	1	1	1	1	1	1	1	1	A	G	0.101	1102640	-0.0143	0.0024	2.54823e-09	40.948	A	G	0.0995	1160930	0.0132	0.0023	9.51639e-09	36.2496	A	G	0.101	1074360	0.0099	0.0024	3.70735e-05	19.1222	A	G	0.0896755	487201	-0.0535392	0.037652	0.155041
rs8102873	19	57488423	1	0	1	0	0	0	1	1	1	1	1	1	1	1	1	C	T	0.453	1088980	-0.0085	0.0014	1.26777e-09	38.9931	C	T	0.452	1112020	0.0082	0.0014	4.70898e-09	37.0427	C	T	0.453	1060680	-0.0016	0.0015	0.286122	1.34567	T	C	0.577235	487201	0.0316051	0.021542	0.142339
rs8113356	19	795816	0	0	0	0	1	0	1	1	1	1	1	1	1	1	1	A	G	0.154	1038710	0.0147	0.0021	2.55963e-12	58.4889	A	G	0.15	1094800	-0.0085	0.0021	5.17413e-05	20.1707	A	G	0.154	1010320	0.0143	0.0021	9.79223e-12	53.8362	A	G	0.140231	487201	0.00162066	0.030519	0.95765
rs8115257	20	25207931	0	0	0	0	1	1	1	1	1	1	1	1	1	1	1	A	G	0.462	1095680	-0.0031	0.0015	0.0387656	5.23435	A	G	0.453	1171770	0.0005	0.0015	0.738883	0.145177	A	G	0.46	1068580	-0.0086	0.0015	9.84758e-09	39.2646	G	A	0.498988	487201	0.0154036	0.0212747	0.469046
rs8119374	20	56118666	1	0	0	0	0	0	1	1	1	1	1	1	1	1	1	T	C	0.425	1099710	-0.0126	0.0014	2.25718e-19	85.3373	T	C	0.431	1175800	0.0087	0.0014	5.15586e-10	43.6523	T	C	0.424	1072610	-0.003	0.0014	0.0321246	4.71524	C	T	0.595588	487201	-0.0119867	0.0216402	0.579641
rs8121509	20	62712053	0	0	0	0	1	0	1	1	1	1	1	1	1	1	1	C	T	0.462	912983	-0.015	0.0015	1.52397e-23	102.129	C	T	0.462	941592	0.0118	0.0015	3.64215e-15	65.1794	C	T	0.461	891680	-0.0131	0.0016	2.66708e-16	76.0514	C	T	0.450075	487201	-0.000130975	0.0213692	0.99511
rs8126001	20	62711459	1	0	1	0	0	0	1	1	1	1	1	1	1	1	1	T	C	0.482	885536	-0.0155	0.0016	3.40768e-22	106.25	T	C	0.482	901837	0.012	0.0016	6.38178e-14	64.8526	T	C	0.482	864722	-0.0127	0.0016	2.06297e-15	69.6506	T	C	0.4852	487201	0.00789844	0.0213426	0.711324
rs8181419	10	95340811	0	0	0	0	0	0	1	1	1	1	1	1	1	1	1	G	T	0.176	1099130	0.0113	0.002	1.60448e-08	40.7091	G	T	0.176	1128000	-0.0172	0.0019	1.39564e-19	96.7993	G	T	0.176	1072610	-0.0064	0.002	0.00137428	12.7431	G	T	0.163861	487201	-0.0370569	0.0293681	0.207017
rs838133	19	49259529	1	0	0	0	0	0	1	1	1	1	1	1	1	1	1	A	G	0.4	997669	0.0184	0.0016	1.31915e-30	162.156	A	G	0.388	1041630	-0.0048	0.0016	0.0026998	11.3976	A	G	0.401	970437	0.0226	0.0017	2.5041e-40	238.172	G	A	0.559349	487201	-0.0158631	0.0221389	0.473667
rs852424	7	5567596	1	1	0	0	0	0	0	0	0	1	1	1	1	1	1	T	C	0.331	1102210	0.0075	0.0015	5.73303e-07	27.4588	T	C	0.326	1156250	-0.0051	0.0015	0.000673859	13.2161	T	C	0.331	1074990	0	0.0016	1	0	T	C	0.332585	487201	-0.0412138	0.0226147	0.0683886
rs8543	5	172591337	0	0	1	1	0	0	1	1	1	1	1	1	1	1	1	G	T	0.11	1100740	-0.0043	0.0023	0.0615442	3.98506	G	T	0.11	1126840	0.0147	0.0023	1.64477e-10	47.679	G	T	0.111	1060130	-0.0034	0.0023	0.139338	2.41864	G	T	0.128695	487201	-0.0152083	0.0316347	0.630697
rs855791	22	37462936	0	0	0	0	1	0	1	1	1	1	1	1	1	1	1	A	G	0.417	1089890	-0.0062	0.0015	3.5754e-05	20.3708	A	G	0.417	1125570	-0.0036	0.0014	0.010128	7.09274	A	G	0.417	1062480	0.0098	0.0015	6.43218e-11	49.6166	G	A	0.564622	487201	-0.000161565	0.0215684	0.994023
rs864745	7	28180556	1	1	0	0	0	0	1	1	1	1	1	1	1	1	1	C	T	0.444	1119140	-0.0096	0.0014	7.02514e-12	50.9253	C	T	0.445	1138280	0.005	0.0014	0.000355039	14.0565	C	T	0.444	1091870	-0.0012	0.0014	0.391366	0.776284	C	T	0.494119	487201	-0.0415061	0.0213124	0.0514742
rs876039	7	50308811	0	0	1	1	0	0	1	1	1	1	1	1	1	1	1	C	G	0.296	1101970	-0.0005	0.0016	0.754661	0.114816	C	G	0.299	1156020	0.0164	0.0015	7.98599e-28	130.353	C	G	0.295	1074980	0.0026	0.0016	0.104163	3.02266	C	G	0.310127	487201	-0.00355125	0.023019	0.877393
rs881844	17	37810218	0	0	1	1	0	0	1	1	1	1	1	1	1	1	1	C	G	0.391	1094240	0.0054	0.0015	0.000318217	15.196	C	G	0.394	1170320	-0.0291	0.0015	7.71714e-84	473.439	C	G	0.392	1067150	-0.0046	0.0015	0.0021646	10.7638	G	C	0.656453	487201	-0.0234779	0.0226136	0.299168
rs896263	16	85927519	0	0	1	1	0	0	1	1	1	1	1	1	1	1	1	G	C	0.265	1061580	-0.0009	0.0017	0.59652	0.334966	G	C	0.265	1090450	0.0108	0.0017	2.11237e-10	49.5491	G	C	0.264	1035820	-0.0005	0.0018	0.781183	0.100632	G	C	0.25783	487201	0.011787	0.0245626	0.631316
rs900776	8	21918089	0	0	0	0	1	1	1	1	1	1	1	1	1	1	1	C	A	0.194	1090870	-0.0042	0.0019	0.0270687	6.01783	C	A	0.19	1150420	0.0025	0.0019	0.188245	2.21312	C	A	0.194	1063770	-0.0199	0.0019	1.14113e-25	131.757	C	A	0.180822	487201	-0.00471744	0.027937	0.865907
rs9293683	5	75700310	0	0	1	1	0	0	1	1	1	1	1	1	1	1	1	C	T	0.292	1092320	0.0051	0.0017	0.0026998	11.7474	C	T	0.293	1117760	-0.0108	0.0016	1.47845e-11	54.0174	C	T	0.292	1065770	0.0071	0.0017	2.96067e-05	22.2144	T	C	0.667446	487201	-0.031628	0.0225724	0.16116
rs9296406	6	42940810	0	0	1	0	0	0	1	1	1	1	1	1	1	1	1	T	C	0.468	1107660	-0.0046	0.0015	0.0021646	11.6711	T	C	0.476	1167220	-0.0145	0.0014	3.88391e-25	122.434	T	C	0.467	1080620	0.0122	0.0015	4.17644e-16	80.0752	C	T	0.545002	487201	-0.0070821	0.0213917	0.740594
rs9297994	8	59392324	0	0	0	0	1	0	1	1	1	1	1	1	1	1	1	G	A	0.304	1106830	0.0207	0.0016	2.76481e-38	200.73	G	A	0.3	1160890	0.0021	0.0015	0.161513	2.1502	G	A	0.304	1079820	0.0313	0.0016	3.22853e-85	447.85	A	G	0.670098	487201	-0.0228643	0.0226045	0.311781
rs9298506	8	55437524	0	0	0	0	1	0	1	1	1	1	1	1	1	1	1	G	A	0.202	1116240	0.0077	0.0017	5.91481e-06	21.3369	G	A	0.203	1140890	-0.0026	0.0017	0.126162	2.4956	G	A	0.203	1088970	0.0232	0.0018	5.19874e-38	189.693	G	A	0.207364	487201	0.0167076	0.0261372	0.522676
rs9307240	4	100488580	0	0	0	0	1	0	1	1	1	1	1	1	1	1	1	C	G	0.246	1107660	0.0002	0.0016	0.900524	0.0164362	C	G	0.244	1167220	-0.0088	0.0016	3.79791e-08	33.3481	C	G	0.246	1080620	-0.0164	0.0017	5.05858e-22	107.83	C	G	0.256814	487201	0.0421621	0.024351	0.0833743
rs934197	2	21267461	0	0	0	0	1	0	1	1	1	1	1	1	1	1	1	A	G	0.288	1117080	0.0196	0.0016	1.67996e-34	176.022	A	G	0.282	1176630	-0.0183	0.0016	2.71599e-30	159.589	A	G	0.287	1089780	0.0933	0.0016	0	3896.3	A	G	0.325755	487201	-0.00597047	0.0227078	0.792608
rs9367489	6	52458678	0	0	0	0	1	1	1	1	1	1	1	1	1	1	1	C	G	0.335	1119970	0.0002	0.0015	0.89393	0.0199601	C	G	0.333	1179520	-0.0023	0.0015	0.125194	2.7718	C	G	0.336	1092680	-0.0156	0.0015	2.47933e-25	118.666	G	C	0.644609	487201	0.0238299	0.0222214	0.283545
rs9368188	6	20413721	0	0	0	0	1	0	1	1	1	1	1	1	1	1	1	A	G	0.326	1108180	-0.0079	0.0015	1.38923e-07	30.3937	A	G	0.327	1167730	-0.0042	0.0015	0.00511026	9.06643	A	G	0.326	1080900	-0.0088	0.0015	4.44643e-09	36.7851	G	A	0.67094	487201	0.0143252	0.0226825	0.52768
rs9378248	6	31326289	1	0	0	0	0	0	1	1	1	1	1	1	1	1	1	A	G	0.438	1115000	0.0253	0.0015	7.9138e-64	351.473	A	G	0.439	1172860	-0.0057	0.0015	0.000144696	18.7698	A	G	0.438	1086070	0.0086	0.0015	9.84758e-09	39.5467	A	G	0.355341	487201	-0.0355187	0.0225004	0.114432
rs9379828	6	26167951	0	0	0	0	0	0	1	1	1	1	1	1	1	1	1	G	C	0.325	1098480	-0.0075	0.0015	5.73303e-07	27.1108	G	C	0.326	1123120	0.002	0.0015	0.182422	1.97421	G	C	0.325	1068280	0.0031	0.0016	0.0526843	4.50429	G	C	0.362841	487201	0.0501051	0.0220792	0.0232482
rs9388498	6	126873423	0	0	0	0	1	0	1	1	1	1	1	1	1	1	1	T	G	0.201	1090940	-0.0174	0.002	3.31884e-18	106.1	T	G	0.204	1133610	0.0076	0.0019	6.33425e-05	21.2653	T	G	0.201	1050270	-0.0116	0.002	6.63149e-09	45.395	T	G	0.185481	487201	-0.000987777	0.0281271	0.971985
rs9388766	6	130354855	1	0	0	0	0	0	1	1	1	1	1	1	1	1	1	T	C	0.301	1117080	-0.0107	0.0015	9.79669e-13	53.8202	T	C	0.301	1141720	0.0073	0.0015	1.13496e-06	25.6028	T	C	0.301	1077730	-0.0066	0.0016	3.70735e-05	19.7551	C	T	0.693449	487201	0.00537707	0.0231368	0.816225
rs9415951	10	71941078	0	0	1	1	0	0	1	1	1	1	1	1	1	1	1	G	A	0.388	1110790	0.0022	0.0015	0.142467	2.55323	G	A	0.379	1174570	-0.0081	0.0015	6.66409e-08	36.2763	G	A	0.388	1083450	-0.0026	0.0015	0.0830364	3.47832	G	A	0.383329	487201	-0.0227224	0.0220199	0.302116
rs9420286	10	121641900	0	0	1	1	0	0	1	1	1	1	1	1	1	1	1	G	A	0.377	1093660	-0.002	0.0015	0.182422	2.05495	G	A	0.377	1164260	-0.0093	0.0014	3.0766e-11	47.3034	G	A	0.377	1077440	-0.0064	0.0015	1.98415e-05	20.731	A	G	0.602023	487201	-0.0287943	0.0217045	0.184624
rs9425300	1	172361977	1	0	1	0	0	0	1	1	1	1	1	1	1	1	1	T	G	0.433	1108400	0.0133	0.0015	7.53681e-19	96.2804	T	G	0.423	1167980	-0.0114	0.0015	2.96131e-14	74.1	T	G	0.434	1081120	0.0039	0.0015	0.00932238	8.0787	G	T	0.560024	487201	-0.0102255	0.021525	0.63475
rs9466056	6	21384613	0	0	0	0	1	1	1	1	1	1	1	1	1	1	1	A	G	0.377	1101300	-0.0047	0.0014	0.000787524	11.4278	A	G	0.377	1125950	-0.0003	0.0014	0.830324	0.0476015	A	G	0.377	1074310	-0.0092	0.0015	8.60566e-10	42.7151	G	A	0.61845	487201	0.00603711	0.0218126	0.781955
rs9472125	6	43756169	0	0	0	0	0	0	1	1	1	1	1	1	1	1	1	T	C	0.116	1084510	-0.0382	0.0025	1.03941e-52	324.661	T	C	0.114	1152860	0.0369	0.0025	2.65281e-49	317.188	T	C	0.116	1057180	-0.0115	0.0025	4.22491e-06	28.6745	T	C	0.112406	487201	-0.0193923	0.0355065	0.584955
rs9480534	6	151015562	0	0	0	0	0	0	1	1	1	1	1	1	1	1	1	G	A	0.084	1119970	-0.0018	0.0026	0.488744	0.558413	G	A	0.0825	1179520	0.0078	0.0025	0.00180851	10.864	G	A	0.0841	1080620	-0.0155	0.0026	2.49874e-09	39.9968	G	A	0.0942298	487201	0.00373649	0.0363091	0.918036
rs9480889	6	109189021	1	0	0	0	0	0	1	1	1	1	1	1	1	1	1	C	G	0.216	1106420	-0.0129	0.0017	3.24292e-14	62.3624	C	G	0.216	1165980	0.0147	0.0017	5.28437e-18	85.3408	C	G	0.217	1067090	0.0031	0.0018	0.0850293	3.48479	G	C	0.781576	487201	0.00593373	0.0257866	0.818007
rs9496567	6	100602753	0	0	0	0	1	0	1	1	1	1	1	1	1	1	1	A	G	0.222	1094830	-0.0108	0.0018	1.97318e-09	44.1137	A	G	0.216	1154010	0.0026	0.0017	0.126162	2.64214	A	G	0.222	1056760	-0.0162	0.0018	2.25718e-19	95.8093	A	G	0.241234	487201	0.00344144	0.024952	0.890302
rs9496614	6	100613551	1	0	0	0	0	0	1	1	1	1	1	1	1	1	1	C	T	0.223	1088060	-0.0109	0.0018	1.39934e-09	44.8001	C	T	0.216	1148080	0.0027	0.0018	0.133614	2.83465	C	T	0.223	1050070	-0.0164	0.0018	8.15425e-20	97.8817	C	T	0.242919	487201	0.00205424	0.024886	0.934212
rs9535255	13	50104386	0	0	0	0	1	1	1	1	1	1	1	1	1	1	1	A	G	0.496	1103440	0.0017	0.0014	0.224639	1.59437	A	G	0.496	1179520	-0.0024	0.0014	0.0864763	3.3968	A	G	0.496	1076310	0.01	0.0014	9.14106e-13	53.8146	G	A	0.526942	487201	0.0324903	0.0213249	0.127613
rs954244	2	121309231	1	0	0	0	0	0	1	1	1	1	1	1	1	1	1	G	C	0.25	1101390	0.0158	0.0017	1.48432e-20	103.116	G	C	0.252	1160930	-0.0117	0.0016	2.62217e-13	59.9144	G	C	0.25	1075060	0.0118	0.0017	3.88848e-12	56.1371	G	C	0.254145	487201	-0.00984086	0.0243798	0.686472
rs960230	21	42622479	1	0	0	0	0	0	1	1	1	1	1	1	1	1	1	A	G	0.179	1065940	-0.0125	0.0019	4.7379e-11	48.9551	A	G	0.178	1110640	0.0107	0.0019	1.78567e-08	37.2114	A	G	0.18	1037810	-0.001	0.002	0.617075	0.306361	G	A	0.791662	487201	0.000372529	0.0262359	0.988671
rs9604045	13	113927208	0	0	1	1	0	0	1	1	1	1	1	1	1	1	1	T	G	0.285	969904	0.0055	0.002	0.00595953	11.9575	T	G	0.284	1014570	0.015	0.002	6.38178e-14	92.8463	T	G	0.287	946434	0.0062	0.002	0.00193521	14.8895	T	G	0.264429	487201	0.000587134	0.0255364	0.981657
rs9610329	22	36042986	1	0	1	0	0	0	1	1	1	1	1	1	1	1	1	T	C	0.421	1057810	0.0121	0.0016	3.95395e-14	75.5091	T	C	0.424	1101130	-0.0098	0.0015	6.43218e-11	51.6569	T	C	0.421	1030350	0.0007	0.0016	0.661749	0.246134	T	C	0.423298	487201	-0.0375818	0.0220087	0.0877128
rs9615937	22	46687681	1	0	0	0	0	0	1	1	1	1	1	1	1	1	1	C	G	0.0792	1037780	0.025	0.0027	2.05855e-20	94.6116	C	G	0.079	1073400	-0.0034	0.0027	0.207937	1.80566	C	G	0.0792	1010990	0.0125	0.0028	8.03363e-06	23.0407	C	G	0.0890381	487201	-0.0134827	0.0371181	0.716428
rs9616	1	154555733	0	0	1	1	0	0	1	1	1	1	1	1	1	1	1	T	A	0.262	1102130	0.0001	0.0017	0.953093	0.00426206	T	A	0.266	1161770	0.0098	0.0016	9.06836e-10	43.5708	T	A	0.262	1075220	-0.0057	0.0017	0.000799577	13.5095	T	A	0.287702	487201	0.0098911	0.0235234	0.674135
rs9616822	22	50840573	0	0	0	0	1	1	1	1	1	1	1	1	1	1	1	A	G	0.382	1100600	0.0029	0.0015	0.0531951	4.37027	A	G	0.382	1129470	0.0014	0.0015	0.350648	1.04523	A	G	0.382	1073500	0.0099	0.0015	4.11158e-11	49.6791	A	G	0.351638	487201	-0.00983048	0.0222946	0.65926
rs9632849	8	13506575	1	0	0	0	0	0	1	1	1	1	1	1	1	1	1	A	G	0.388	1062840	0.0098	0.0015	6.43218e-11	48.4788	A	G	0.389	1122410	-0.0072	0.0015	1.58666e-06	27.6597	A	G	0.388	1036310	0.0014	0.0015	0.350648	0.964625	G	A	0.633647	487201	0.0117036	0.0221319	0.596935
rs964184	11	116648917	1	0	1	0	1	0	1	1	1	1	1	1	1	1	1	G	C	0.156	1102570	0.2264	0.0019	0	15085.4	G	C	0.159	1160860	-0.0976	0.0019	0	2964.9	G	C	0.155	1074310	0.0281	0.002	7.7034e-45	222.254	C	G	0.862319	487201	0.0216071	0.0309648	0.485306
rs9653945	3	142660706	1	0	0	0	1	0	1	1	1	1	1	1	1	1	1	A	G	0.316	1104180	-0.0119	0.0015	2.13341e-15	67.5978	A	G	0.309	1163740	0.0034	0.0015	0.0234106	5.74489	A	G	0.316	1077730	-0.0103	0.0016	1.21457e-10	49.4284	A	G	0.344722	487201	-0.0256696	0.0224215	0.252265
rs9657541	8	10643164	1	0	1	0	0	0	1	1	1	1	1	1	1	1	1	T	C	0.183	1116880	0.0272	0.0018	1.36813e-51	247.14	T	C	0.183	1141570	-0.0165	0.0018	4.87872e-20	92.9412	T	C	0.183	1089590	-0.0113	0.0019	2.72488e-09	41.6044	T	C	0.201768	487201	0.00324598	0.0265075	0.902538
rs966541	12	29491528	0	0	0	0	1	0	1	1	1	1	1	1	1	1	1	G	A	0.316	1103440	-0.012	0.0015	1.24419e-15	68.6927	G	A	0.318	1175490	-0.005	0.0015	0.000858121	12.7469	G	A	0.316	1088360	-0.0087	0.0016	5.40334e-08	35.6121	G	A	0.284471	487201	0.0133727	0.0237206	0.57292
rs9697210	9	131468740	0	0	0	0	1	0	1	1	1	1	1	1	1	1	1	A	G	0.132	1046560	0.0014	0.0023	0.542726	0.470049	A	G	0.132	1080710	-0.0083	0.0022	0.000161473	17.0606	A	G	0.132	1032020	-0.0286	0.0023	1.692e-35	193.475	A	G	0.143753	487201	-0.0417631	0.0302797	0.167818
rs979646	8	106385695	0	0	1	0	0	0	1	1	1	1	1	1	1	1	1	C	A	0.467	1107660	-0.008	0.0014	1.10166e-08	35.2918	C	A	0.475	1161720	0.0106	0.0014	3.69142e-14	65.1058	C	A	0.467	1080620	-0.0026	0.0014	0.0632908	3.63659	A	C	0.517069	487201	0.0418424	0.0212995	0.0494744
rs9831084	3	37025661	1	0	0	0	0	0	1	1	1	1	1	1	1	1	1	C	T	0.408	1097860	-0.0105	0.0015	2.55963e-12	58.4736	C	T	0.402	1157420	0.0092	0.0015	8.60566e-10	47.1022	C	T	0.408	1070820	-0.0048	0.0015	0.00137428	11.9183	C	T	0.454108	487201	-0.0195265	0.0214074	0.361696
rs9834743	3	69837571	0	0	0	0	1	1	1	1	1	1	1	1	1	1	1	C	G	0.408	1097860	-0.0056	0.0015	0.000188962	16.6319	C	G	0.408	1132220	-0.0008	0.0015	0.593803	0.350044	C	G	0.408	1070820	-0.0111	0.0015	1.36184e-13	63.7381	G	C	0.636967	487201	-0.0217062	0.0223332	0.331088
rs9844432	3	58391293	0	0	0	0	1	1	1	1	1	1	1	1	1	1	1	G	C	0.0761	1050660	-0.0081	0.0027	0.0026998	9.69338	G	C	0.0758	1076490	-0.0015	0.0027	0.578515	0.339357	G	C	0.0761	1025030	-0.0347	0.0028	2.85681e-35	173.583	G	C	0.0826431	487201	-0.0295254	0.0385181	0.44336
rs985891	2	230019348	0	0	1	0	0	0	1	1	1	1	1	1	1	1	1	A	G	0.317	1103940	0.0073	0.0015	1.13496e-06	25.4748	A	G	0.312	1163490	-0.0088	0.0015	4.44643e-09	38.6825	A	G	0.317	1076920	0.001	0.0016	0.531971	0.466329	A	G	0.3572	487201	-0.0100882	0.0222245	0.649885
rs9884482	4	106081636	0	0	1	0	0	0	1	1	1	1	1	1	1	1	1	C	T	0.377	1098860	-0.0029	0.0015	0.0531951	4.34109	C	T	0.376	1135820	-0.0109	0.0015	3.68467e-13	63.3269	C	T	0.376	1084130	0.0086	0.0015	9.84758e-09	37.6266	C	T	0.367895	487201	0.00907716	0.0220612	0.680739
rs9889884	17	66394054	0	0	0	0	1	1	1	1	1	1	1	1	1	1	1	T	C	0.218	1082430	0.0004	0.0018	0.824141	0.059049	T	C	0.219	1153030	0.0076	0.0018	2.41905e-05	22.7825	T	C	0.218	1055030	-0.0121	0.0018	1.78974e-11	52.6683	C	T	0.762612	487201	0.012008	0.0251769	0.633401
rs9890133	17	68169005	0	0	0	0	1	1	1	1	1	1	1	1	1	1	1	G	A	0.127	1108100	0.0073	0.0022	0.000906055	13.0941	G	A	0.126	1178690	0.0002	0.0021	0.924126	0.0103841	G	A	0.127	1079820	0.013	0.0022	3.44001e-09	40.467	G	A	0.11942	487201	-0.0304479	0.0330692	0.357189
rs9890200	17	48624523	1	1	0	0	0	0	1	1	1	1	1	1	1	1	1	C	A	0.368	1083650	-0.0068	0.0015	5.80601e-06	23.3083	C	A	0.36	1159720	0.006	0.0015	6.33425e-05	19.2386	C	A	0.368	1057290	0.0017	0.0016	0.288009	1.4213	C	A	0.373433	487201	-0.0458422	0.0221262	0.0382789
rs9894946	17	7571080	0	0	0	0	0	0	1	1	1	1	1	1	1	1	1	A	G	0.146	1057810	0.0154	0.0022	2.55963e-12	62.5626	A	G	0.142	1128410	-0.0003	0.0021	0.886403	0.0247465	A	G	0.146	1030620	0.0162	0.0022	1.78967e-13	67.4523	G	A	0.840894	487201	0.0625754	0.0295659	0.0343044
rs9897362	17	17456746	1	0	0	0	0	0	1	1	1	1	1	1	1	1	1	A	G	0.076	1055300	0.0242	0.0028	5.48245e-18	86.8075	A	G	0.0756	1092620	-0.0187	0.0028	2.41283e-11	53.4053	A	G	0.0759	1027350	-0.0002	0.0028	0.943057	0.00576459	A	G	0.0634171	487201	-0.00564195	0.0442335	0.898506
rs9905991	17	80052073	1	1	0	0	0	0	1	1	1	1	1	1	1	1	1	G	A	0.498	1080190	-0.0103	0.0015	6.57194e-12	57.3007	G	A	0.488	1138420	0.0032	0.0015	0.0328974	5.82537	G	A	0.498	1052080	-0.0028	0.0015	0.0619482	4.1241	G	A	0.543426	487201	0.0117482	0.0214343	0.583622
rs9908765	17	8214427	0	0	0	0	1	0	1	1	1	1	1	1	1	1	1	G	A	0.473	1088520	0.0003	0.0015	0.841481	0.0488405	G	A	0.465	1160600	-0.0076	0.0014	5.68069e-08	33.3548	G	A	0.474	1061460	-0.015	0.0015	1.52397e-23	119.104	A	G	0.498069	487201	0.0182148	0.0213294	0.393119
rs9909417	17	18679442	0	0	0	0	1	0	1	1	1	1	1	1	1	1	1	A	G	0.315	1086540	-0.0045	0.0016	0.0049158	9.49522	A	G	0.321	1160920	0.0069	0.0015	4.22491e-06	24.0943	A	G	0.314	1062310	0.0106	0.0016	3.47248e-11	51.4241	A	G	0.280282	487201	0.0409284	0.0236865	0.0840026
rs9968117	3	52838654	0	0	1	0	0	0	1	1	1	1	1	1	1	1	1	T	C	0.127	1107660	-0.0157	0.0021	7.6508e-14	60.5448	T	C	0.125	1167220	0.0233	0.0021	1.32307e-28	138.632	T	C	0.127	1080620	-0.0029	0.0022	0.187443	2.01519	T	C	0.125011	487201	-0.0362851	0.0322622	0.260718
rs998584	6	43757896	1	0	0	0	0	0	1	1	1	1	1	1	1	1	1	A	C	0.468	1045380	0.0357	0.0015	3.33977e-125	663.855	A	C	0.468	1060670	-0.0307	0.0015	4.26836e-93	498.021	A	C	0.467	1012150	0.0055	0.0015	0.000245733	15.2423	A	C	0.481202	487201	0.00114023	0.0213969	0.957501

## Sheet: STable9
Supplemental Table 9. Variants selected as instrumental variables in the MR from acute pancreatitis to lipids
SNP information							SNP as IV			Acute pancreatitis summary statistics from UK Biobank								TG summary statistics from GLGC without UK Biobank							HDL-C summary statitics from GLGC without UK Biobank							LDL-C summary statistics from GLGC without UK Biobank
rsID	chr	pos	imputationInfo_UKB	withinGenes	closestGenes	distanceFromClosestGenes	snp_genomewide_sig	snp_suggestive_sig	snp_pval1e04_sig	effect_allele.exposure	other_allele.exposure	eaf.exposure	samplesize.exposure	beta.exposure	se.exposure	pval.exposure	F.statistics	effect_allele.outcome	other_allele.outcome	eaf.outcome	samplesize.outcome	beta.outcome	se.outcome	pval.outcome	effect_allele.outcome.1	other_allele.outcome.1	eaf.outcome.1	samplesize.outcome.1	beta.outcome.1	se.outcome.1	pval.outcome.1	effect_allele.outcome.2	other_allele.outcome.2	eaf.outcome.2	samplesize.outcome.2	beta.outcome.2	se.outcome.2	pval.outcome.2
rs140012489	1	5502555	0.831078		MIR4417	121575	0	0	1	A	G	0.0115025	487201	0.432108	0.110324	8.97647e-05	2077.48	A	G	0.0139	847614	-0.0007	0.0077	0.927565	A	G	0.0139	860830	-0.0104	0.0076	0.17118	A	G	0.0138	824395	-0.0108	0.0078	0.16617
rs17875910	1	11796937	0.666529	AGTRAP			0	0	1	C	T	0.0227357	487201	0.383456	0.0887705	1.56286e-05	3204.32	C	T	0.0292	637821	0.0004	0.0072	0.955696	C	T	0.029	631673	-0.0054	0.0072	0.453255	C	T	0.0288	625351	0.0031	0.0073	0.671086
rs11260823	1	16932845	0.520452	NBPF1			0	0	1	G	T	0.151166	487201	-0.165511	0.0411285	5.71622e-05	3449.27	G	T	0.163	167619	-0.0073	0.0068	0.283034	G	T	0.164	165405	-0.0038	0.0073	0.602682	G	T	0.162	155293	0.008	0.0073	0.273127
rs79714764	1	25323464	0.975748		MIR4425	26529	0	0	1	T	A	0.103749	487201	-0.149773	0.0355357	2.50082e-05	2040.96	T	A	0.11	1116990	0.0019	0.0023	0.408755	T	A	0.111	1176630	0.0002	0.0022	0.927565	T	A	0.111	1089780	0.004	0.0023	0.0820118
rs115264046	1	67241771	0.920884	TCTEX1D1			0	0	1	G	A	0.0261533	487201	0.272329	0.0695567	9.03235e-05	1847.51	G	A	0.0195	1035700	0.0013	0.0059	0.825607	G	A	0.0195	1056780	-0.0003	0.0059	0.959447	G	A	0.0194	1011160	0.005	0.006	0.404657
rs6690702	1	81477500	0.970196		LOC101927412	365027	0	0	1	T	C	0.604505	487201	-0.0922163	0.0220441	2.87359e-05	1989.13	T	C	0.621	992321	0.0002	0.0016	0.900524	T	C	0.631	1051810	0.0028	0.0016	0.0801183	T	C	0.621	980720	0.0006	0.0016	0.70766
rs1782125	1	90291977	0.963229	LRRC8D			0	0	1	T	C	0.400583	487201	-0.0861764	0.0221091	9.70774e-05	1743.76	T	C	0.382	958993	0.0026	0.0017	0.126162	T	C	0.381	993890	-0.0008	0.0016	0.617075	T	C	0.382	932795	0.0015	0.0017	0.377586
rs6687693	1	102539051	0.990497		OLFM3	76261	0	0	1	A	C	0.0340632	487201	-0.234031	0.0590503	7.39355e-05	1762.32	A	C	0.0278	940411	0.0039	0.005	0.435391	A	C	0.0274	952848	-0.0023	0.005	0.645516	A	C	0.0277	912811	-0.0011	0.0051	0.829232
rs12752812	1	103213964	0.939712		COL11A1	128058	0	0	1	T	C	0.0295209	487201	-0.254663	0.0648499	8.60245e-05	1817.2	T	C	0.0347	656493	-0.0056	0.0059	0.342543	T	C	0.0347	680119	0	0.0058	1	T	C	0.0348	636926	0.0041	0.006	0.494396
rs9429424	1	112477368	0.993546	KCND3			0	0	1	A	G	0.267597	487201	0.0954463	0.0240805	7.38163e-05	1745.98	A	G	0.261	1117500	-0.0008	0.0016	0.617075	A	G	0.261	1175950	0.0009	0.0016	0.573775	A	G	0.261	1089160	0.0021	0.0016	0.189351
rs587611228	1	150459816	0.649155		TARS2	23	0	0	1	G	C	0.166715	487201	-0.149815	0.0354381	2.36279e-05	3057.28	G	C	0.166	488254	0.0064	0.0045	0.154962	G	C	0.166	479017	-0.0057	0.0045	0.205275	G	C	0.166	478827	-0.0017	0.0045	0.705596
rs4845424	1	152186222	0.747008	HRNR			0	0	1	C	T	0.5784	487201	0.0985969	0.0250707	8.39795e-05	2320.89	C	T	0.566	697494	0.0057	0.0024	0.017549	C	T	0.564	700824	-0.0055	0.0024	0.0219249	C	T	0.566	686247	0.0017	0.0024	0.478738
rs16863850	1	170916068	0.919477	MROH9;MROH9			0	1	1	C	T	0.117759	487201	0.178102	0.0345852	2.60985e-07	3232.41	C	T	0.131	1103290	-0.0022	0.0022	0.317311	C	T	0.13	1162920	0.0007	0.0022	0.750347	C	T	0.13	1076820	0.0027	0.0023	0.24043
rs12040058	1	178503557	0.998378		C1orf220	8373	0	0	1	G	C	0.341194	487201	-0.0897535	0.0224363	6.32453e-05	1770.82	G	C	0.351	1114390	-0.0056	0.0015	0.000188962	G	C	0.353	1174030	0.0139	0.0014	3.12703e-23	G	C	0.351	1087180	-0.0004	0.0015	0.789726
rs861580	1	184731888	0.95172		EDEM3	7847	0	0	1	T	C	0.0488229	487201	0.204452	0.0506361	5.39832e-05	1898.87	T	C	0.0437	1030630	0.0011	0.004	0.783316	T	C	0.0439	1054850	0.0031	0.0039	0.426688	T	C	0.0436	1005320	0.0059	0.0041	0.150144
rs548590233	1	195790238	0.586671		KCNT2	404671	0	0	1	C	A	0.0267297	487201	0.35021	0.0864462	5.09592e-05	3128.96	C	A	0.0281	694878	0.0077	0.0082	0.347718	C	A	0.0288	724533	-0.002	0.0078	0.797634	C	A	0.028	680599	-0.0004	0.0083	0.961563
rs16846217	1	200142304	1	NR5A2			0	0	1	G	A	0.0229792	487201	0.286458	0.0712251	5.774e-05	1801.77	G	A	0.0224	1114220	-0.0049	0.0051	0.336661	G	A	0.0235	1169040	0.0004	0.0049	0.934939	G	A	0.0224	1086750	0.0023	0.0052	0.658267
rs4290117	1	202075669	0.910629		GPR37L1	16359	0	0	1	G	A	0.79153	487201	-0.112473	0.027547	4.44712e-05	2042.48	G	A	0.777	1045970	-0.0029	0.0019	0.126931	G	A	0.778	1063120	0.0018	0.0019	0.343451	G	A	0.778	1020270	0.001	0.0019	0.598669
rs80227522	1	206912817	1		MAPKAPK2	5187	0	0	1	C	T	0.245731	487201	0.0978514	0.0247012	7.45087e-05	1735.41	C	T	0.248	1045520	0.0014	0.0018	0.4367	C	T	0.25	1092620	0.0007	0.0017	0.680512	C	T	0.247	1017940	0.0024	0.0018	0.182422
rs116395467	1	245011430	1		HNRNPU	2171	0	0	1	A	G	0.0240845	487201	0.298308	0.0696435	1.84098e-05	2046.62	A	G	0.0155	940287	0.004	0.0076	0.598669	A	G	0.0156	959244	-0.0038	0.0075	0.612389	A	G	0.0155	918020	-0.0004	0.0077	0.95857
rs80151139	1	246768662	0.976082	CNST			0	0	1	C	G	0.202068	487201	0.105242	0.026745	8.31913e-05	1746.36	C	G	0.189	1103260	-0.0012	0.0019	0.527662	C	G	0.189	1162910	0.0034	0.0018	0.0589067	C	G	0.189	1076310	-0.0045	0.0019	0.0178642
rs74607689	2	1625916	0.733078		PXDN	9742	0	0	1	C	G	0.0809746	487201	0.198679	0.045651	1.34819e-05	2879.23	C	G	0.0817	773183	-0.0002	0.0038	0.958025	C	G	0.0818	766456	-0.0007	0.0038	0.853848	C	G	0.0818	751137	0.0025	0.0039	0.521506
rs6737497	2	4824056	0.989672		LINC01249	120244	0	1	1	T	C	0.225296	487201	-0.115347	0.0255429	6.30733e-06	2273.32	T	C	0.218	1119140	-0.0021	0.0017	0.216721	T	C	0.217	1178690	0.0023	0.0017	0.176074	T	C	0.218	1091870	-0.0024	0.0018	0.182422
rs35898907	2	11306492	0.98307	PQLC3			0	0	1	A	G	0.509816	487201	-0.084099	0.021463	8.91666e-05	1728.34	A	G	0.483	1091500	-0.0018	0.0015	0.230139	A	G	0.481	1143060	0.0034	0.0014	0.0151584	A	G	0.483	1064500	0.0013	0.0015	0.386125
rs6545952	2	25343374	0.987834	EFR3B			0	0	1	G	A	0.23141	487201	-0.100282	0.025547	8.65972e-05	1749.09	G	A	0.285	1106380	-0.0045	0.0016	0.0049158	G	A	0.29	1165930	0.0011	0.0016	0.491768	G	A	0.285	1079340	-0.0005	0.0016	0.754661
rs10202934	2	25359254	0.994281	EFR3B			0	1	0	T	C	0.235601	487201	-0.113865	0.025285	6.69205e-06	2285.84	T	C	0.289	1107660	-0.0054	0.0016	0.000738157	T	C	0.287	1132310	-0.0008	0.0016	0.617075	T	C	0.29	1092680	0.0001	0.0016	0.950165
rs13028621	2	34240285	0.987621	LINC01317			0	0	1	A	G	0.297152	487201	-0.0999115	0.0234278	2.00214e-05	2039.96	A	G	0.286	1097250	-0.0014	0.0016	0.381574	A	G	0.285	1156810	0.0019	0.0016	0.23503	A	G	0.286	1070210	0.0004	0.0017	0.81398
rs200343835	2	39334804	0.722504	SOS1			0	0	1	A	G	0.42645	487201	0.103704	0.025247	3.99835e-05	2576.67	A	G	0.425	640081	0	0.0027	1	A	G	0.427	631026	0.0014	0.0027	0.604097	A	G	0.425	624396	-0.0021	0.0028	0.453255
rs56266464	2	44054991	0.985755	ABCG5			1	1	1	A	G	0.0608005	487201	0.365957	0.0463776	3.00231e-15	7567.56	A	G	0.0613	1095250	-0.0156	0.003	1.99289e-07	A	G	0.0598	1154930	0.006	0.003	0.0455003	A	G	0.0612	1069080	-0.0975	0.0031	3.98979e-217
rs10427308	2	45711552	0.986939	SRBD1			0	0	1	C	A	0.830561	487201	0.119082	0.0285885	3.1081e-05	1952.33	C	A	0.805	1105030	-0.0031	0.0019	0.102768	C	A	0.8	1164580	-0.0001	0.0018	0.955696	C	A	0.805	1078010	-0.001	0.0019	0.598669
rs13012171	2	49070538	0.987509		STON1-GTF2A1L	66882	0	0	1	G	A	0.148141	487201	0.12649	0.0300635	2.58275e-05	1975.38	G	A	0.156	1107660	0.0003	0.002	0.880765	G	A	0.155	1167220	-0.0011	0.0019	0.562625	G	A	0.156	1080620	0.0007	0.002	0.726339
rs2903838	2	56150402	0.991522	EFEMP1			0	0	1	G	A	0.271377	487201	0.0979816	0.0243542	5.74137e-05	1856.75	G	A	0.281	1104620	0.0014	0.0017	0.410207	G	A	0.275	1163040	-0.0009	0.0017	0.59652	G	A	0.281	1077580	0.0004	0.0017	0.81398
rs77718694	2	57421186	0.988988		VRK2	713599	0	0	1	C	T	0.876186	487201	0.133142	0.0325833	4.38479e-05	1881.08	C	T	0.861	923696	-0.0005	0.0024	0.834969	C	T	0.86	963994	-0.0027	0.0023	0.24043	C	T	0.861	896462	0.0065	0.0024	0.00676221
rs74519122	2	71951942	0.864775		DYSF	38049	0	0	1	T	C	0.0207146	487201	0.354692	0.080876	1.15655e-05	2499.47	T	C	0.018	1011650	-0.0164	0.0065	0.0116333	T	C	0.0181	1030510	0.0014	0.0064	0.826845	T	C	0.018	985459	-0.0043	0.0066	0.514714
rs7355739	2	74926935	0.989392		SEMA4F	15954	0	0	1	C	A	0.150426	487201	0.119453	0.030473	8.8562e-05	1783.38	C	A	0.214	1104830	0.0038	0.0019	0.0455003	C	A	0.231	1164380	-0.0047	0.0019	0.0133728	C	A	0.214	1077820	0.0034	0.002	0.0891309
rs150321279	2	77340416	0.938378	LRRTM4			0	0	1	A	C	0.0140915	487201	0.388282	0.0943151	3.84064e-05	2049.5	A	C	0.0132	1027030	-0.0039	0.0073	0.593171	A	C	0.0133	1048180	-0.0058	0.0073	0.426892	A	C	0.0132	1002790	0.0009	0.0075	0.904483
rs17339632	2	80137641	0.984029	CTNNA2			0	0	1	C	G	0.274311	487201	-0.0965956	0.0240015	5.70801e-05	1816.61	C	G	0.263	1094960	-0.0041	0.0016	0.0103922	C	G	0.262	1146930	0.0035	0.0016	0.028706	C	G	0.262	1067920	0.0001	0.0017	0.953093
rs62164773	2	124336303	0.990695		CNTNAP5	446560	0	0	1	A	G	0.0608052	487201	-0.195602	0.0449417	1.34683e-05	2138.37	A	G	0.0599	1030260	0.0024	0.0031	0.438816	A	G	0.06	1054820	-0.0034	0.0031	0.27274	A	G	0.0598	1004600	-0.001	0.0032	0.754661
rs17010283	2	124341384	0.991119		CNTNAP5	441479	0	1	0	G	A	0.0616961	487201	-0.199981	0.0447897	8.01125e-06	2266.36	G	A	0.0643	1040940	0.0018	0.003	0.548506	G	A	0.0644	1065410	-0.0029	0.003	0.333711	G	A	0.0643	1014930	-0.0001	0.0031	0.974266
rs550971333	2	133017155	0.469148		ANKRD30BL	1613	0	0	1	A	G	0.0142526	487201	0.559498	0.132545	2.43025e-05	4323.44	A	G	0.0149	641375	0.0068	0.0105	0.517231	A	G	0.015	627223	0.0119	0.0106	0.26159	A	G	0.0149	626849	0.0026	0.0108	0.809756
rs116538582	2	157564370	1		GPD2	121455	0	0	1	G	C	0.0321151	487201	0.239965	0.0602027	6.7212e-05	1750.33	G	C	0.0303	1016650	0.0003	0.0047	0.949106	G	C	0.0304	1037640	0.0047	0.0047	0.317311	G	C	0.0303	992005	0.0088	0.0048	0.066753
rs2884461	2	174920643	0.942935		OLA1	16531	0	0	1	C	T	0.264287	487201	-0.0979532	0.0249285	8.51701e-05	1824.66	C	T	0.286	1064680	-0.0005	0.0017	0.768668	C	T	0.296	1123360	0.0044	0.0017	0.00964691	C	T	0.286	1042520	-0.0029	0.0018	0.107156
rs111392229	2	188945978	0.615496	LINC01090			0	0	1	A	T	0.249875	487201	-0.132121	0.0323004	4.30676e-05	3209.11	A	T	0.317	820437	0	0.0017	1	A	T	0.305	848488	-0.0004	0.0017	0.81398	A	T	0.317	797918	-0.0031	0.0018	0.0850293
rs7420186	2	200532571	0.990368		LOC101927641	8716	0	0	1	A	G	0.1467	487201	-0.119494	0.0301609	7.43583e-05	1747.91	A	G	0.136	1060810	0.0006	0.0021	0.775097	A	G	0.136	1089010	0.0006	0.0021	0.775097	A	G	0.135	1034340	-0.0017	0.0022	0.439684
rs849192	2	206186956	0.993636	PARD3B			0	0	1	G	A	0.169425	487201	-0.113502	0.0287222	7.75875e-05	1772.88	G	A	0.181	1082410	0.0023	0.0019	0.226077	G	A	0.175	1142370	-0.0037	0.0019	0.0514906	G	A	0.181	1055480	0.0016	0.0019	0.399729
rs149610945	2	212336872	0.989391	ERBB4			0	0	1	G	T	0.0203105	487201	0.302169	0.0761408	7.2312e-05	1776.74	G	T	0.0212	1050310	0.0071	0.0052	0.172132	G	T	0.0212	1070150	-0.0049	0.0052	0.346035	G	T	0.0213	1022590	0.0048	0.0053	0.365116
rs7597126	2	215009358	0.991032	SPAG16			0	1	1	C	T	0.485665	487201	-0.0996487	0.0214577	3.4178e-06	2428.97	C	T	0.458	1089570	-0.0001	0.0015	0.946847	C	T	0.45	1149130	0.0012	0.0015	0.423711	C	T	0.458	1063390	0.0019	0.0016	0.23503
rs4663946	2	239610287	1		LINC01107	146147	0	0	1	C	T	0.413678	487201	-0.0904153	0.0216782	3.03531e-05	1939.75	C	T	0.455	1091500	0.003	0.0015	0.0455003	C	T	0.455	1116150	0.0007	0.0014	0.617075	C	T	0.455	1064500	0.0001	0.0015	0.946847
rs531107659	3	5834248	0.872484		MIR4790	542308	0	0	1	T	A	0.02331	487201	0.364403	0.0917516	7.13844e-05	2963.69	T	A	0.0702	780682	-0.0027	0.0043	0.530065	T	A	0.069	808734	-0.004	0.0043	0.352251	T	A	0.0708	760168	-0.0049	0.0044	0.265435
rs150744734	3	22256890	0.967904		ZNF385D-AS2	235570	0	0	1	T	C	0.0524073	487201	0.199624	0.0481839	3.42846e-05	1935.96	T	C	0.0447	1045710	0.0048	0.0037	0.194529	T	C	0.045	1070280	-0.0012	0.0036	0.738883	T	C	0.0448	1021180	-0.0015	0.0037	0.68518
rs12488961	3	27090944	0.98797		NEK10	61449	0	0	1	A	G	0.0873663	487201	-0.151654	0.0379774	6.51689e-05	1793.41	A	G	0.0982	1107660	0.0029	0.0025	0.246049	A	G	0.0975	1167220	-0.0039	0.0024	0.104163	A	G	0.0983	1080620	0.0013	0.0025	0.603064
rs4270468	3	28904376	0.987114		LINC00693	104548	0	0	1	G	A	0.489975	487201	0.086016	0.0214519	6.07912e-05	1808.29	G	A	0.491	1092330	-0.0009	0.0015	0.548506	G	A	0.486	1147750	-0.0004	0.0015	0.789726	G	A	0.49	1065310	0.0009	0.0015	0.548506
rs78532930	3	30937872	0.90791		GADL1	1719	0	0	1	T	C	0.0199375	487201	-0.31109	0.07966	9.41399e-05	1849.6	T	C	0.0224	1010250	-0.0013	0.0056	0.816427	T	C	0.0224	1028940	0.0022	0.0056	0.694425	T	C	0.0225	982957	0.0026	0.0057	0.648289
rs75990884	3	54081390	0.863057		CACNA2D3	75302	0	0	1	C	G	0.0243739	487201	0.305442	0.0743597	3.99746e-05	2171.36	C	G	0.0233	1020880	0.0001	0.0055	0.985494	C	G	0.0235	1041870	0.0009	0.0054	0.867632	C	G	0.0233	996232	0.0098	0.0056	0.0801183
rs570059487	3	69884164	0.904498	MITF			0	0	1	T	A	0.771314	487201	-0.110224	0.0265698	3.34713e-05	2097.12	T	A	0.778	719282	-0.0019	0.0025	0.447255	T	A	0.777	721382	-0.0009	0.0025	0.718847	T	A	0.777	704961	-0.0026	0.0025	0.29834
rs830659	3	71641219	0.987639		FOXP1;FOXP1	8079;8079	0	0	1	G	C	0.604952	487201	-0.0885671	0.0219057	5.27479e-05	1833.51	G	C	0.591	1101470	-0.0006	0.0015	0.689157	G	C	0.58	1160060	0.0035	0.0015	0.0196307	G	C	0.591	1074200	0.0043	0.0016	0.00719891
rs830639	3	71669977	0.979039		FOXP1;FOXP1	36837;36837	0	1	0	C	T	0.624879	487201	-0.0986082	0.0221867	8.8107e-06	2231.07	C	T	0.633	1110300	-0.0011	0.0015	0.463355	C	T	0.632	1145750	0.0032	0.0015	0.0328974	C	T	0.633	1083010	0.0015	0.0015	0.317311
rs56162831	3	72567294	0.929177		RYBP	71520	0	0	1	G	T	0.274015	487201	-0.10853	0.0246739	1.08967e-05	2293.91	G	T	0.241	1011600	-0.0023	0.0019	0.226077	G	T	0.242	1065050	0.0025	0.0019	0.188245	G	T	0.241	979502	-0.0003	0.0019	0.87454
rs4857885	3	128141310	0.988698		EEFSEC	13821	0	1	1	G	C	0.221183	487201	-0.116118	0.0261917	9.27729e-06	2273.75	G	C	0.267	1074530	0.0042	0.0017	0.0134891	G	C	0.272	1133720	0.0014	0.0017	0.410207	G	C	0.267	1047820	0.0047	0.0017	0.00569741
rs6802569	3	144028595	0.983122		C3orf58	317385	0	0	1	A	G	0.0236332	487201	0.294934	0.0741115	6.9033e-05	1963.67	A	G	0.0384	1033760	-0.0021	0.004	0.599583	A	G	0.0382	1056710	-0.0022	0.004	0.582319	A	G	0.0385	1009460	0.0017	0.0041	0.67841
rs148046752	3	144537810	0.989602		C3orf58	826600	0	1	0	T	C	0.0209903	487201	0.346993	0.075335	4.10476e-06	2422.92	T	C	0.0182	1023680	-0.0009	0.0055	0.870017	T	C	0.0182	1045090	0.0048	0.0054	0.374063	T	C	0.0182	998248	-0.0008	0.0056	0.886403
rs564219180	3	157237101	0.858596		VEPH1	15686	0	0	1	A	T	0.024234	487201	0.294753	0.0746541	7.87258e-05	2010.07	A	T	0.0224	748612	-0.0191	0.0068	0.00497229	A	T	0.0222	753636	0.0165	0.0067	0.01379	A	T	0.0223	739446	0.006	0.0068	0.377586
rs146720054	3	169655383	0.953694	SAMD7			0	1	1	C	T	0.106495	487201	0.160232	0.035108	5.01977e-06	2392.14	C	T	0.0874	1044430	-0.0027	0.0029	0.351836	C	T	0.0859	1074200	0.0009	0.0029	0.756299	C	T	0.0869	993562	-0.01	0.003	0.000858121
rs141103938	3	173014235	0.825742		NLGN1	102002	0	0	1	A	G	0.0136641	487201	0.3957	0.10133	9.42083e-05	2064.96	A	G	0.0101	978912	-0.001	0.0091	0.912497	A	G	0.0103	999679	-0.0074	0.0089	0.405713	A	G	0.0101	951446	-0.0065	0.0093	0.484599
rs116083364	3	186638891	0.960064		ST6GAL1	9423	0	0	1	A	G	0.0808176	487201	0.159801	0.0395994	5.44998e-05	1855.47	A	G	0.0692	1054910	-0.002	0.003	0.504985	A	G	0.0678	1114360	-0.0025	0.003	0.404657	A	G	0.069	1029830	0.0049	0.0031	0.113959
rs6828404	4	1595965	0.949849		FAM53A	45642	0	0	1	G	A	0.11748	487201	0.140833	0.0337074	2.93953e-05	2011.98	G	A	0.122	1046700	-0.0015	0.0024	0.531971	G	A	0.122	1070050	-0.0028	0.0024	0.243345	G	A	0.122	1020770	-0.0009	0.0024	0.70766
rs145714996	4	1611966	0.782206		FAM53A	29641	0	0	1	T	C	0.0129363	487201	0.419205	0.107149	9.14018e-05	2196.33	T	C	0.0123	938487	-0.0175	0.0086	0.0418626	T	C	0.0123	957537	-0.0002	0.0085	0.981228	T	C	0.0123	917770	-0.0107	0.0087	0.21874
rs10000547	4	11427419	1	HS3ST1			0	0	1	C	T	0.197624	487201	0.106364	0.0268159	7.29555e-05	1754.29	C	T	0.199	1089740	-0.002	0.0019	0.29251	C	T	0.196	1149310	0.0029	0.0018	0.107156	C	T	0.199	1062750	-0.001	0.0019	0.598669
rs17480524	4	25121413	1		SEPSECS	213	0	1	1	C	T	0.0606259	487201	0.197763	0.0441766	7.58204e-06	2180.04	C	T	0.0486	1028630	0.004	0.0036	0.266521	C	T	0.0489	1052180	-0.0011	0.0036	0.759943	C	T	0.0487	1001890	0.0002	0.0036	0.955696
rs6858683	4	57954056	0.995117	IGFBP7			0	0	1	C	G	0.83627	487201	-0.113192	0.0287388	8.19426e-05	1715.41	C	G	0.849	1095220	0.0006	0.002	0.764177	C	G	0.851	1154790	0.0014	0.002	0.483927	C	G	0.849	1068200	-0.0038	0.002	0.0574331
rs10022440	4	69973726	0.97015	UGT2B7			0	0	1	A	G	0.0746123	487201	0.167258	0.0409798	4.47498e-05	1889.41	A	G	0.0711	1016490	-0.0062	0.0032	0.0526843	A	G	0.0715	1037840	0.0041	0.0032	0.200106	A	G	0.0711	988596	-0.0079	0.0033	0.0166685
rs143021636	4	71012441	0.860805		CSN1S2BP	20	0	0	1	A	G	0.012299	487201	0.416199	0.104535	6.84994e-05	2059.04	A	G	0.0137	1030650	0.0041	0.007	0.558068	A	G	0.0134	1085490	-0.0008	0.0069	0.907698	A	G	0.0137	1004450	-0.0131	0.0071	0.0650273
rs11929747	4	75627911	0.909298		BTC	42058	0	0	1	G	T	0.539436	487201	-0.0878698	0.0223985	8.74459e-05	1876.35	G	T	0.516	1079600	0.0001	0.0015	0.946847	G	T	0.514	1120220	-0.0008	0.0015	0.593803	G	T	0.517	1052370	0.0004	0.0016	0.802587
rs13131305	4	77527884	0.992509	SHROOM3			0	0	1	T	C	0.249272	487201	0.0976146	0.0246114	7.3015e-05	1743.71	T	C	0.25	1107660	0.0024	0.0017	0.158019	T	C	0.256	1167220	0.0021	0.0016	0.189351	T	C	0.249	1080620	-0.0079	0.0017	3.36701e-06
rs3804357	4	102002123	0.995987	PPP3CA			0	0	1	A	C	0.338999	487201	0.089813	0.0224689	6.40909e-05	1767.62	A	C	0.302	1099850	0.0004	0.0016	0.802587	A	C	0.302	1132660	-0.0006	0.0016	0.70766	A	C	0.302	1084860	-0.002	0.0016	0.2113
rs4580657	4	102568458	0.967229		BANK1	143305	0	0	1	A	G	0.0634036	487201	-0.175554	0.04467	8.4936e-05	1789.86	A	G	0.0783	1104180	-0.0049	0.0028	0.0801183	A	G	0.0818	1163740	0.0053	0.0027	0.0496505	A	G	0.0786	1077730	-0.0058	0.0028	0.0383188
rs75073987	4	143542063	0.924943	INPP4B			0	0	1	T	C	0.0192282	487201	0.344978	0.0811955	2.14977e-05	2196.75	T	C	0.0175	986867	-0.0024	0.0069	0.727971	T	C	0.0176	1005740	0.0055	0.0069	0.425392	T	C	0.0174	958326	0.0028	0.0071	0.693311
rs4643761	4	145024948	0.88859		GYPA	5507	0	0	1	T	G	0.946806	487201	-0.199971	0.0511722	9.31397e-05	1970.35	T	G	0.9254	1012940	0.0026	0.0033	0.430768	T	G	0.9251	1013260	0.0029	0.0033	0.379516	T	G	0.925	982633	0.0063	0.0034	0.0638908
rs76944430	4	176758272	1	GPM6A			0	0	1	G	A	0.17886	487201	0.12182	0.0276385	1.0451e-05	2133.06	G	A	0.163	1039190	-0.0001	0.002	0.960122	G	A	0.159	1100160	0.0011	0.002	0.582319	G	A	0.163	1014020	0.0003	0.002	0.880765
rs186465744	5	2401527	0.905209		LOC100506858	89212	0	0	1	G	A	0.0113715	487201	0.415902	0.106359	9.21588e-05	1902.22	G	A	0.0134	1003680	-0.0028	0.0074	0.70515	G	A	0.0134	1024540	0.0031	0.0074	0.675275	G	A	0.0134	979212	0.0048	0.0076	0.527662
rs62639487	5	2585434	0.719497		IRX2	160844	0	1	1	A	T	0.332926	487201	-0.118352	0.0265511	8.29163e-06	3050.13	A	T	0.385	703310	-0.0009	0.0025	0.718847	A	T	0.386	708303	-0.0018	0.0025	0.471525	A	T	0.385	685680	0.0043	0.0026	0.0981588
rs10070815	5	13957465	0.991612		DNAH5	12876	0	0	1	C	G	0.815407	487201	-0.113249	0.0278397	4.74358e-05	1888.33	C	G	0.798	1097030	-0.0013	0.0019	0.493842	C	G	0.803	1156590	-0.0022	0.0018	0.221624	C	G	0.798	1070010	-0.0018	0.0019	0.343451
rs7735469	5	23242480	0.906515		PRDM9	265237	0	0	1	G	C	0.709243	487201	-0.096973	0.0246413	8.30629e-05	1896.93	G	C	0.677	1043560	0.0003	0.0017	0.859924	G	C	0.676	1083360	-0.0022	0.0017	0.195625	G	C	0.677	1014450	0.0003	0.0018	0.867632
rs141205912	5	70723052	0.817011	LOC102724392;LOC102724392			0	0	1	T	C	0.0236633	487201	0.301691	0.0774658	9.83983e-05	2057.63	T	C	0.0194	952199	-0.006	0.0073	0.411124	T	C	0.0196	968594	0.0029	0.0072	0.687112	T	C	0.0193	923703	0.0027	0.0074	0.715212
rs10076434	5	78020838	0.97865		ARSB	52198	0	0	1	T	C	0.364579	487201	-0.090774	0.0222904	4.65425e-05	1867.13	T	C	0.369	1028260	0.0026	0.0016	0.104163	T	C	0.375	1080750	-0.0006	0.0016	0.70766	T	C	0.37	998480	0.0003	0.0016	0.851269
rs12659561	5	116888640	0.993168	LINC00992			0	0	1	C	T	0.250071	487201	0.0991538	0.0246197	5.63945e-05	1803.2	C	T	0.23	1117080	-0.0018	0.0017	0.28968	C	T	0.227	1176630	0.0046	0.0017	0.00681232	C	T	0.23	1089780	0.0002	0.0017	0.906347
rs187367627	5	129859355	0.979516		CHSY3	337028	0	0	1	G	C	0.0194941	487201	0.31637	0.0779161	4.89904e-05	1871.31	G	C	0.0203	882137	0.0221	0.006	0.000230204	G	C	0.0203	887105	-0.0283	0.006	2.3974e-06	G	C	0.0203	862258	-0.0065	0.0061	0.286616
rs4958112	5	132609517	1	FSTL4			0	0	1	T	C	0.479715	487201	0.0873592	0.0214156	4.51854e-05	1863.1	T	C	0.508	1051880	0.0003	0.0015	0.841481	T	C	0.508	1075370	-0.0001	0.0015	0.946847	T	C	0.508	1021480	0.0008	0.0015	0.593803
rs142703147	5	147215281	0.989407	SPINK1			0	0	1	A	C	0.010419	487201	0.417311	0.105869	8.08801e-05	1755.89	A	C	0.0103	1041730	-0.0073	0.0074	0.323894	A	C	0.0102	1099250	-0.0027	0.0073	0.711485	A	C	0.0103	1018250	-0.0083	0.0076	0.274787
rs28742148	5	180518169	0.733009		BTNL9	29646	0	0	1	G	A	0.0617674	487201	-0.204829	0.0524803	9.50219e-05	2380.7	G	A	0.0796	640671	0.0053	0.0046	0.24925	G	A	0.0804	633259	0.0029	0.0046	0.52841	G	A	0.0795	631975	0.008	0.0046	0.0820118
rs115408519	6	17744672	0.975603		KIF13A	14741	0	0	1	T	C	0.023165	487201	-0.304659	0.0725119	2.65141e-05	2055.17	T	C	0.0221	1040440	-0.0047	0.0052	0.366077	T	C	0.0221	1060950	0.0066	0.0052	0.204359	T	C	0.0221	1015440	0.0051	0.0053	0.335917
rs12197395	6	22191893	0.985269	CASC15			0	0	1	C	T	0.0332736	487201	-0.238093	0.0596492	6.56393e-05	1783.29	C	T	0.029	1060520	0.0168	0.0044	0.000134439	C	T	0.0291	1081950	-0.0034	0.0044	0.439684	C	T	0.029	1035450	0.0029	0.0045	0.519287
rs62399855	6	23734609	0.991642		NRSN1	391804	0	0	1	C	A	0.211282	487201	-0.101776	0.0261308	9.82557e-05	1687.76	C	A	0.216	968167	-0.0038	0.0019	0.0455003	C	A	0.219	996363	0.0015	0.0019	0.429835	C	A	0.215	940565	0.0012	0.0019	0.527662
rs12055681	6	23792256	0.993329		NRSN1	334157	0	1	0	G	A	0.267344	487201	-0.107448	0.0240575	7.95759e-06	2213.48	G	A	0.262	1116250	-0.005	0.0016	0.00177805	G	A	0.262	1140890	0.003	0.0016	0.0607927	G	A	0.261	1088970	0.0036	0.0017	0.034205
rs17526722	6	25918855	0.999377	SLC17A2			0	0	1	A	G	0.092716	487201	0.145997	0.0364689	6.24606e-05	1753.4	A	G	0.0622	1037210	-0.0149	0.0031	1.53633e-06	A	G	0.0629	1061390	-0.0175	0.0031	1.65026e-08	A	G	0.0626	1010790	0.0038	0.0032	0.23503
rs9265552	6	31298296	0.797215		HLA-B	23352	0	1	0	G	C	0.243277	487201	0.125647	0.0277546	5.98091e-06	2848.45	G	C	0.242	1004560	0.01	0.002	5.73303e-07	G	C	0.24	1048580	-0.0165	0.002	1.58395e-16	G	C	0.244	981847	-0.0044	0.002	0.0278069
rs4959098	6	32383256	0.996102		BTNL2	8349	0	1	0	C	A	0.603731	487201	0.104639	0.0217751	1.5441e-06	2565.9	C	A	0.652	1092590	0.0055	0.0016	0.000587111	C	A	0.652	1147780	-0.004	0.0016	0.0124193	C	A	0.651	1065160	-0.008	0.0016	5.73303e-07
rs3135344	6	32395036	1		HLA-DRA	12582	0	0	1	T	C	0.691113	487201	0.112836	0.0230143	9.44555e-07	2662.84	T	C	0.724	1092260	0.0031	0.0017	0.0682232	T	C	0.722	1112540	0.0004	0.0017	0.81398	T	C	0.723	1064840	-0.0127	0.0017	7.98371e-14
rs115488695	6	32490036	0.682135	NA	NA	NA	0	0	1	T	C	0.130613	487201	0.156634	0.0377095	3.27135e-05	2729.83	T	C	0.0991	54266	0.0105	0.0125	0.400908	T	C	0.101	51458	-0.0004	0.0127	0.974874	T	C	0.102	50454	0.0237	0.0128	0.0640887
rs201117812	6	32610286	0.828254	HLA-DQA1			1	0	0	A	G	0.166405	487201	0.171686	0.0314243	4.66903e-08	4016.91	A	G	0.142	803831	-0.0282	0.0032	1.22385e-18	A	G	0.141	848564	-0.0013	0.0031	0.674957	A	G	0.142	783185	-0.011	0.0032	0.000587111
rs9273453	6	32627812	0.86597	HLA-DQB1-AS1;HLA-DQB1			0	1	0	G	C	0.123323	487201	0.154739	0.0344832	7.2105e-06	2535.57	G	C	0.129	912747	-0.0307	0.0027	5.87378e-30	G	C	0.13	909328	0.0006	0.0027	0.824141	G	C	0.131	887196	-0.0206	0.0027	2.35429e-14
rs41552812	6	32632689	0.598753	HLA-DQB1			0	1	1	T	C	0.0701028	487201	0.253943	0.0540768	2.65341e-06	4130.92	T	C	0.0335	818125	0.002	0.0057	0.72568	T	C	0.033	826877	-0.0023	0.0057	0.686574	T	C	0.0331	791582	0.0061	0.0058	0.292926
rs112229590	6	47957994	0.984023	PTCHD4			0	0	1	A	G	0.0193029	487201	0.309095	0.0781769	7.69241e-05	1768.68	A	G	0.0173	1048430	0.0021	0.0059	0.721891	A	G	0.0173	1072540	0.0007	0.0058	0.903937	A	G	0.0173	1022870	0.0086	0.006	0.151763
rs1590428	6	87756580	0.978136		HTR1E	30183	0	0	1	T	A	0.279163	487201	-0.09336	0.0238668	9.16454e-05	1715.06	T	A	0.266	1104770	-0.0028	0.0017	0.099546	T	A	0.265	1164320	0.0064	0.0016	6.33425e-05	T	A	0.265	1077730	0.0061	0.0017	0.000332924
rs561143771	6	108452715	0.744074		NR2E1	34546	0	0	1	A	T	0.0233954	487201	0.335536	0.0817345	4.03965e-05	2519.45	A	T	0.0224	824602	0.0073	0.0069	0.290069	A	T	0.0226	820808	-0.0031	0.0069	0.653233	A	T	0.0226	792120	-0.0049	0.0071	0.490106
rs34431998	6	143234975	0.998879	HIVEP2			0	0	1	T	C	0.0920503	487201	-0.142824	0.0366907	9.91553e-05	1666.9	T	C	0.0718	1068450	0.0056	0.0028	0.0455003	T	C	0.0723	1094620	0.0071	0.0028	0.0112218	T	C	0.0719	1030670	0.0049	0.0029	0.0910939
rs55844923	6	159031370	0.980965	TMEM181			0	0	1	T	C	0.0748436	487201	0.17404	0.0406265	1.83642e-05	2052.25	T	C	0.0761	1117080	-0.003	0.0028	0.283977	T	C	0.0776	1176630	-0.0002	0.0027	0.940951	T	C	0.0763	1077730	-0.0016	0.0029	0.581137
rs538832357	6	161704088	0.608318		AGPAT4	8981	0	0	1	G	T	0.0179028	487201	0.403157	0.103461	9.75105e-05	2800.59	G	T	0.0152	725192	-0.0163	0.0102	0.110034	G	T	0.0152	717618	0.0063	0.0102	0.536808	G	T	0.0154	691568	0.0229	0.0104	0.0276707
rs10950803	7	2673066	0.987808	TTYH3			0	0	1	A	C	0.571971	487201	-0.0849668	0.0215939	8.32818e-05	1728.31	A	C	0.607	1085040	-0.002	0.0015	0.182422	A	C	0.612	1139080	0.0045	0.0015	0.0026998	A	C	0.607	1058400	0.0036	0.0015	0.0163951
rs1468520	7	7290732	0.989879		C1GALT1	2452	0	0	1	G	A	0.166447	487201	0.11454	0.0288898	7.34829e-05	1780.1	G	A	0.219	1119970	0.0083	0.0018	4.00522e-06	G	A	0.231	1174020	-0.0058	0.0017	0.000645438	G	A	0.219	1092680	0.0042	0.0018	0.0196307
rs78406842	7	10817412	0.985469		NDUFA4	154167	0	0	1	C	T	0.233452	487201	-0.100136	0.0253636	7.88049e-05	1754.74	C	T	0.246	1107660	-0.0008	0.0017	0.637935	C	T	0.251	1161720	0.0016	0.0016	0.317311	C	T	0.246	1080620	0.0009	0.0017	0.59652
rs28390992	7	19187440	0.863661		FERD3L	2396	0	0	1	T	C	0.105017	487201	-0.153253	0.037473	4.31928e-05	2160.5	T	C	0.104	759055	-0.0034	0.0032	0.288009	T	C	0.102	782013	0.0018	0.0032	0.573775	T	C	0.104	739401	-0.0053	0.0033	0.108261
rs141471558	7	37067869	0.994791	ELMO1			0	0	1	C	T	0.010272	487201	0.421543	0.107288	8.52666e-05	1766.69	C	T	0.0105	1095480	0.0074	0.0071	0.297294	C	T	0.0104	1145280	-0.0042	0.0069	0.542726	C	T	0.0105	1066770	0.0172	0.0072	0.0168994
rs79397722	7	43742972	0.981148	COA1			0	0	1	C	G	0.0580666	487201	-0.184879	0.045763	5.34685e-05	1828.46	C	G	0.0535	1029300	0.0065	0.0034	0.0559064	C	G	0.0537	1047630	-0.0042	0.0034	0.216721	C	G	0.0536	1002660	-0.0062	0.0035	0.0764895
rs11974455	7	70615470	0.984761	WBSCR17			0	0	1	A	G	0.0436366	487201	0.207171	0.0529155	9.03555e-05	1751.57	A	G	0.0498	1089300	0.0056	0.0034	0.099546	A	G	0.0483	1141340	-0.0016	0.0034	0.637935	A	G	0.0499	1062790	-0.0007	0.0035	0.841481
rs578007443	7	102298267	0.52516	SPDYE2;SPDYE2B;POLR2J2			0	0	1	C	A	0.0260142	487201	-0.387172	0.0929335	3.09828e-05	3729.23	C	A	0.0273	58058	0.011	0.0271	0.684813	C	A	0.0276	66619	-0.0133	0.0248	0.591758	C	A	0.0271	53495	-0.0067	0.0282	0.8122
rs62482230	7	106601303	0.988077		PIK3CG	51880	0	0	1	T	C	0.482232	487201	-0.0862265	0.0214045	5.61522e-05	1815.62	T	C	0.463	1105440	0.0056	0.0014	6.33425e-05	T	C	0.456	1171790	-0.0014	0.0014	0.317311	T	C	0.462	1078400	-0.0009	0.0015	0.548506
rs78294940	7	129978211	0.865729		CPA5	6418	0	0	1	A	G	0.0177617	487201	0.349717	0.0867256	5.51986e-05	2087.99	A	G	0.0122	1010010	-0.0123	0.0078	0.114813	A	G	0.0123	1034930	-0.001	0.0076	0.895317	A	G	0.0122	982801	0.0003	0.0079	0.969708
rs9656474	7	136534657	0.988884		CHRM2	18741	0	0	1	T	C	0.0914801	487201	-0.146077	0.0373097	9.03121e-05	1734.21	T	C	0.0885	1039100	0.0007	0.0026	0.787752	T	C	0.0887	1070460	0.0003	0.0026	0.90814	T	C	0.0887	1013860	-0.0003	0.0026	0.90814
rs10235012	7	138588598	0.720875	KIAA1549			0	1	1	C	T	0.984851	487201	-0.469593	0.104464	6.9482e-06	3227.02	C	T	0.9834	774365	-0.0086	0.0088	0.328434	C	T	0.9828	814630	0.0023	0.0083	0.781697	C	T	0.9834	752106	0.0001	0.009	0.991135
rs58732181	8	203511	0.709662		ZNF596	6171	0	0	1	G	T	0.128269	487201	0.150773	0.0380082	7.28219e-05	2489.45	G	T	0.173	923362	0.0025	0.0027	0.354484	G	T	0.177	956467	-0.0029	0.0027	0.282789	G	T	0.173	896198	-0.0002	0.0028	0.943057
rs11777733	8	6714879	0.972451		DEFB1	13217	0	0	1	C	A	0.477512	487201	0.0863216	0.0215554	6.21112e-05	1818.25	C	A	0.454	1064350	0.0002	0.0015	0.89393	C	A	0.449	1114660	-0.0016	0.0015	0.286122	C	A	0.453	1031270	0.0002	0.0015	0.89393
rs9650648	8	10120879	0.976757	MSRA			0	0	1	T	C	0.280645	487201	0.0941459	0.0238848	8.09167e-05	1749.84	T	C	0.241	1059710	0.0108	0.0018	1.97318e-09	T	C	0.242	1083390	-0.0016	0.0018	0.374063	T	C	0.241	1032890	-0.0086	0.0018	1.77243e-06
rs10091197	8	10197800	0.989192	MSRA			0	1	0	G	C	0.660777	487201	-0.103785	0.0225979	4.37571e-06	2364.01	G	C	0.668	1083530	-0.0007	0.0015	0.640738	G	C	0.668	1143090	-0.0021	0.0015	0.161513	G	C	0.667	1056770	0.0073	0.0016	5.05481e-06
rs6989757	8	10295578	0.985625		MSRA	9177	1	0	0	T	G	0.484319	487201	0.12025	0.0214848	2.18145e-08	3544.58	T	G	0.44	1107660	-0.0017	0.0015	0.257074	T	G	0.436	1167220	-0.0013	0.0014	0.353111	T	G	0.441	1080620	0.0002	0.0015	0.89393
rs6984003	8	58479044	0.991988		LOC286178	179663	0	0	1	C	T	0.677542	487201	-0.0888382	0.0228208	9.90702e-05	1685.95	C	T	0.704	1106830	0.0019	0.0016	0.23503	C	T	0.705	1160890	-0.0014	0.0016	0.381574	C	T	0.704	1079820	0.0003	0.0016	0.851269
rs2546231	8	74130241	0.976405		C8orf89	23417	0	0	1	A	G	0.652039	487201	-0.0879187	0.0225824	9.89119e-05	1714.86	A	G	0.693	1087230	0.001	0.0016	0.531971	A	G	0.699	1146790	0.0001	0.0016	0.950165	A	G	0.692	1060870	-0.0002	0.0016	0.900524
rs113369612	8	84431709	0.945691		LINC01419	110577	0	0	1	G	A	0.0520243	487201	0.199891	0.0491346	4.73696e-05	1927.72	G	A	0.0591	993964	-0.0012	0.0036	0.738883	G	A	0.0589	1016550	0.0017	0.0035	0.62717	G	A	0.0589	968110	0.0025	0.0036	0.487404
rs55928722	8	135079658	0.917386		LOC101927822	165008	0	0	1	A	C	0.124656	487201	0.138293	0.0334543	3.56806e-05	2041.97	A	C	0.103	1016920	0.0007	0.0028	0.802587	A	C	0.104	1037910	-0.0023	0.0028	0.411402	A	C	0.103	992438	0.0035	0.0028	0.2113
rs6994822	8	141012341	0.982054	TRAPPC9			0	0	1	A	C	0.155958	487201	0.115692	0.0297081	9.84822e-05	1722.86	A	C	0.153	1106790	0.0007	0.002	0.726339	A	C	0.151	1166380	-0.0028	0.002	0.161513	A	C	0.154	1079780	-0.0008	0.002	0.689157
rs112986445	8	145673133	0.750929		CYHR1	2181	0	0	1	T	C	0.079682	487201	0.176355	0.0452097	9.58656e-05	2232.52	T	C	0.0749	1002800	0.0047	0.0034	0.166863	T	C	0.0755	1022130	-0.001	0.0034	0.768668	T	C	0.0751	977235	0.007	0.0034	0.0395111
rs10975121	9	5446078	0.936848		CD274	4424	0	0	1	G	A	0.128935	487201	0.132732	0.0328442	5.31647e-05	1935.67	G	A	0.128	1119970	0.002	0.0022	0.363302	G	A	0.128	1144610	0.001	0.0022	0.649436	G	A	0.128	1092680	0.0015	0.0022	0.495354
rs2113715	9	21131660	1		IFNW1	8970	0	0	1	A	G	0.376964	487201	0.0866437	0.0219597	7.96049e-05	1724.08	A	G	0.392	1106830	-0.0031	0.0015	0.0387656	A	G	0.395	1166380	0.002	0.0014	0.153127	A	G	0.391	1079820	-0.0038	0.0015	0.0112983
rs28759073	9	38381288	0.909605		ALDH1B1	11372	0	0	1	A	G	0.317398	487201	-0.0933415	0.0238394	9.02444e-05	1846.29	A	G	0.299	1091840	-0.0018	0.0016	0.260589	A	G	0.298	1136250	0.0009	0.0016	0.573775	A	G	0.299	1064900	0.0008	0.0016	0.617075
rs147987738	9	66271886	0.680965	NA	NA	NA	0	0	1	C	T	0.0678242	487201	0.201024	0.0514577	9.36055e-05	2502.31	C	T	0.0615	25283	-0.0003	0.0261	0.990829	C	T	0.0668	43901	0.0033	0.0197	0.866967	C	T	0.0611	24323	0.0185	0.0266	0.486749
rs12552642	9	76157987	0.997972		MIR6130	210052	0	0	1	T	C	0.126751	487201	-0.135239	0.0319549	2.3142e-05	1980.59	T	C	0.114	1049100	-0.0023	0.0023	0.317311	T	C	0.115	1085990	0.0034	0.0023	0.139338	T	C	0.115	1035210	0.0018	0.0023	0.433857
rs7048015	9	87478135	0.989731	NTRK2			0	0	1	C	A	0.206431	487201	0.106457	0.0265052	5.90822e-05	1815.76	C	A	0.224	1103940	0.003	0.0017	0.0776132	C	A	0.224	1140890	-0.0013	0.0017	0.444447	C	A	0.225	1088970	-0.0017	0.0017	0.317311
rs72769107	9	128295238	0.994668	MAPKAP1			0	0	1	A	G	0.146378	487201	0.120669	0.0300873	6.0557e-05	1779.31	A	G	0.12	1090320	0.0034	0.0023	0.139338	A	G	0.118	1149870	-0.0039	0.0022	0.0762739	A	G	0.12	1063340	0.0048	0.0023	0.0368921
rs10901252	9	136128000	0.990884		ABO	2562	0	0	1	C	G	0.0697465	487201	0.166636	0.0425257	8.91084e-05	1761.84	C	G	0.0978	1077350	0.0116	0.0024	1.34266e-06	C	G	0.1	1136900	0.0063	0.0023	0.00616019	C	G	0.0979	1050820	-0.0319	0.0025	2.74201e-37
rs116884533	9	136482973	1		DBH	18511	0	0	1	T	G	0.0218883	487201	-0.284618	0.0729799	9.62125e-05	1695.79	T	G	0.0199	1019220	0.0116	0.0061	0.0572183	T	G	0.0199	1050580	-0.0005	0.006	0.933586	T	G	0.0196	1004550	-0.0041	0.0062	0.508426
rs12776594	10	2161341	0.996179		MIR6072	43058	0	0	1	A	C	0.199551	487201	0.103864	0.0265161	8.96506e-05	1684.82	A	C	0.187	1108100	-0.0023	0.0018	0.201328	A	C	0.185	1166380	-0.0028	0.0018	0.119814	A	C	0.186	1079820	-0.0038	0.0018	0.0347628
rs76580271	10	8037784	0.966724	TAF3			0	0	1	G	A	0.0817038	487201	0.156031	0.0393179	7.23432e-05	1786.38	G	A	0.0767	1038680	0.0086	0.0029	0.00302174	G	A	0.0771	1060140	-0.0065	0.0029	0.0250015	G	A	0.0765	1010600	0.0015	0.003	0.617075
rs75836488	10	11390214	0.851374		CELF2-AS1	3541	0	0	1	G	A	0.0115551	487201	-0.442625	0.108911	4.82144e-05	2190.19	G	A	0.00842	987119	0.0061	0.0094	0.51638	G	A	0.00858	1004800	-0.0117	0.0092	0.203466	G	A	0.00844	961473	0.0014	0.0096	0.884053
rs1801241	10	16918972	0.990057	CUBN			0	0	1	G	A	0.0610751	487201	0.189219	0.0463847	4.51653e-05	2008.85	G	A	0.113	1096940	0.0023	0.0024	0.337895	G	A	0.111	1120310	0.0018	0.0024	0.453255	G	A	0.112	1068690	0.0026	0.0024	0.27866
rs935276	10	49705161	0.995915	ARHGAP22			0	0	1	C	T	0.567798	487201	0.0861924	0.0214825	6.01525e-05	1782.96	C	T	0.592	1112330	0.0016	0.0015	0.286122	C	T	0.592	1132860	-0.0013	0.0015	0.386125	C	T	0.593	1080200	0.0013	0.0015	0.386125
rs10762628	10	53935322	0.990323	PRKG1			0	0	1	A	G	0.119714	487201	0.136499	0.0336906	5.08763e-05	1920.78	A	G	0.144	1112970	-0.0013	0.0021	0.535885	A	G	0.146	1171250	0.0028	0.002	0.161513	A	G	0.145	1084440	0.0007	0.0021	0.738883
rs141993940	10	57068039	0.856623		MTRNR2L5	290710	0	0	1	G	A	0.0128053	487201	0.401388	0.103084	9.86914e-05	1992.65	G	A	0.0141	993734	0.0023	0.0073	0.75271	G	A	0.0141	1011540	-0.0105	0.0073	0.150333	G	A	0.0141	966033	-0.0016	0.0075	0.831067
rs80009523	10	73236553	0.96712	CDH23			0	0	1	T	C	0.0158907	487201	0.347757	0.0890664	9.44314e-05	1849.78	T	C	0.0234	1088330	-0.0019	0.0055	0.729753	T	C	0.0243	1141780	-0.0035	0.0053	0.509012	T	C	0.0233	1060130	-0.0031	0.0056	0.579872
rs7076308	10	89320190	0.996664		MINPP1	6972	0	0	1	A	G	0.0521051	487201	0.191475	0.0488768	8.94696e-05	1770.83	A	G	0.0584	1118550	0.0047	0.003	0.117193	A	G	0.058	1173730	-0.0054	0.003	0.0718606	A	G	0.0586	1091410	0.0026	0.0031	0.401632
rs12415204	10	95330890	0.869002	FFAR4			0	0	1	A	C	0.219718	487201	0.107299	0.0274703	9.38334e-05	1930.92	A	C	0.199	1009250	-0.0007	0.0022	0.750347	A	C	0.195	1066420	0.0014	0.0021	0.504985	A	C	0.199	983383	0.0042	0.0022	0.0562504
rs1325497	10	100054800	0.934962		LOXL4	26793	0	0	1	G	A	0.897978	487201	-0.148311	0.0365552	4.96668e-05	1971.5	G	A	0.88	1060950	0.0009	0.0024	0.70766	G	A	0.876	1129440	0.0005	0.0023	0.827903	G	A	0.879	1043940	-0.0008	0.0024	0.738883
rs139977155	10	101021837	0.924148		HPSE2	26205	0	0	1	A	G	0.011314	487201	0.418998	0.105049	6.64674e-05	1921.07	A	G	0.00883	994515	-0.0093	0.0088	0.290595	A	G	0.00893	1024330	-0.0055	0.0086	0.522475	A	G	0.00877	981849	-0.0014	0.0089	0.875006
rs11190483	10	102113649	0.997015	SCD			0	0	1	T	C	0.287294	487201	-0.0925521	0.0235355	8.40831e-05	1715.03	T	C	0.287	1099130	-0.0031	0.0016	0.0526843	T	C	0.286	1134820	0.0033	0.0016	0.0391602	T	C	0.286	1075880	0.002	0.0016	0.2113
rs35607979	10	111814547	0.993393	ADD3			0	1	1	C	T	0.177078	487201	-0.143901	0.027987	2.72259e-07	2958.12	C	T	0.195	1101790	-0.0031	0.0019	0.102768	C	T	0.199	1165570	0.0013	0.0018	0.470158	C	T	0.194	1074690	0.0018	0.0019	0.343451
rs139069829	10	120799008	0.96362	EIF3A			0	0	1	T	C	0.0365268	487201	0.23851	0.0575142	3.36887e-05	1958.6	T	C	0.0346	1022750	0.0033	0.0043	0.442819	T	C	0.0347	1053430	-0.0032	0.0042	0.446117	T	C	0.0344	1008120	0.0059	0.0043	0.170034
rs73359748	10	124031254	0.995372	BTBD16			0	0	1	T	C	0.0657075	487201	0.177922	0.043213	3.83279e-05	1901.02	T	C	0.0682	1034340	0.001	0.0029	0.730224	T	C	0.067	1078330	-0.0007	0.0029	0.809261	T	C	0.0683	1007430	-0.0053	0.003	0.0772841
rs1931741	10	129303033	0.986084		NPS	44579	0	0	1	T	C	0.189182	487201	0.106695	0.0272477	9.01319e-05	1707.44	T	C	0.175	1052850	0.001	0.0019	0.598669	T	C	0.174	1090250	-0.0013	0.0019	0.493842	T	C	0.174	1037930	0.0007	0.002	0.726339
rs112482149	10	134612762	0.992005		CFAP46	9133	0	0	1	A	T	0.0163201	487201	0.351701	0.0850862	3.57329e-05	1942.63	A	T	0.0134	900347	0.0065	0.007	0.353111	A	T	0.0132	962007	-0.0053	0.0068	0.435737	A	T	0.0134	889209	-0.0067	0.0071	0.345342
rs573603899	11	4276276	0.961859		LOC100506082	52393	0	0	1	T	A	0.0116022	487201	0.399853	0.102096	8.98601e-05	1793.1	T	A	0.0129	893916	0.0048	0.0083	0.563053	T	A	0.0129	891517	-0.0151	0.0083	0.0688692	T	A	0.013	866354	0.002	0.0084	0.811807
rs147449168	11	12869954	0.888465	TEAD1			0	0	1	T	C	0.0111306	487201	0.469948	0.108993	1.61975e-05	2380.19	T	C	0.0111	1027310	-0.0101	0.0077	0.189625	T	C	0.0111	1042890	0.0162	0.0077	0.0353875	T	C	0.0112	1000020	-0.0011	0.0079	0.88926
rs7104246	11	13114338	0.993366		RASSF10	80685	0	0	1	C	T	0.863386	487201	-0.122917	0.031355	8.84893e-05	1742.64	C	T	0.829	971010	0.0011	0.0021	0.600411	C	T	0.821	1004060	0.001	0.002	0.617075	C	T	0.828	943051	-0.0016	0.0021	0.446117
rs56263448	11	20458343	0.990876	PRMT3			0	0	1	T	A	0.0849406	487201	0.153721	0.038232	5.8016e-05	1796.24	T	A	0.0786	1100620	0.0007	0.0027	0.795435	T	A	0.0766	1159940	0.0013	0.0027	0.630174	T	A	0.0784	1072080	-0.0046	0.0027	0.0884365
rs3858460	11	32492447	0.994324		WT1-AS	12132	0	0	1	T	C	0.21837	487201	-0.10612	0.0264686	6.09042e-05	1880.17	T	C	0.292	1104020	0.0041	0.0017	0.0158755	T	C	0.302	1161320	-0.0067	0.0016	2.82044e-05	T	C	0.292	1075720	0.001	0.0017	0.556374
rs11033658	11	36509510	0.893375	TRAF6			0	0	1	T	C	0.0135999	487201	0.396469	0.0972501	4.56615e-05	2063.38	T	C	0.0134	1016740	-0.008	0.007	0.253098	T	C	0.0135	1048020	0.008	0.007	0.253098	T	C	0.0134	1004920	0.0032	0.0072	0.656721
rs117855164	11	72343685	1	PDE2A			0	0	1	T	C	0.0139296	487201	-0.368069	0.0914268	5.67747e-05	1819.95	T	C	0.00873	1004480	0.0086	0.0087	0.322905	T	C	0.00888	1033820	0.0022	0.0084	0.793395	T	C	0.00865	989721	-0.0238	0.0088	0.00683979
rs11820663	11	86296288	0.982468	ME3			0	0	1	G	A	0.168741	487201	-0.122672	0.0286159	1.81225e-05	2065.49	G	A	0.166	1106030	-0.0016	0.0019	0.399729	G	A	0.167	1164320	0.0007	0.0019	0.712559	G	A	0.167	1077730	-0.0022	0.002	0.271332
rs149465780	11	101185041	0.94791		TRPC6	137253	0	0	1	G	A	0.0103957	487201	0.430103	0.109082	8.04896e-05	1861.46	G	A	0.00938	994669	0.0034	0.0082	0.67841	G	A	0.00904	1053270	0.0061	0.0082	0.456935	G	A	0.00931	979629	0.0148	0.0084	0.0780854
rs3740930	11	101832708	0.994846	CEP126			0	0	1	T	A	0.0234293	487201	0.281822	0.0724064	9.93272e-05	1777.18	T	A	0.0429	1098810	0.005	0.0037	0.176583	T	A	0.0452	1152170	-0.004	0.0035	0.253098	T	A	0.0422	1070300	0.0027	0.0038	0.477378
rs73030555	11	126522112	0.923715	KIRREL3			0	0	1	T	C	0.0560061	487201	-0.190796	0.0480184	7.08585e-05	1882.58	T	C	0.0529	1025750	-0.0036	0.0035	0.303681	T	C	0.0529	1061210	0.0021	0.0035	0.548506	T	C	0.0525	1011530	0.0027	0.0036	0.453255
rs11062360	12	2914168	1	FKBP4			0	0	1	C	T	0.0583681	487201	0.179853	0.0451911	6.89623e-05	1738.51	C	T	0.0535	1072310	0.0012	0.0034	0.724133	C	T	0.0538	1089610	0.0004	0.0034	0.906347	C	T	0.0534	1042940	-0.0012	0.0035	0.731706
rs76580737	12	11072450	0.949826	PRH1;PRH1-PRR4			0	0	1	A	T	0.0510067	487201	0.197235	0.0493924	6.51813e-05	1841.76	A	T	0.0478	1024360	0.0073	0.0037	0.0484986	A	T	0.0478	1053890	-0.0017	0.0037	0.645904	A	T	0.0476	1009070	0.0025	0.0038	0.510606
rs16928693	12	25478225	0.949832		KRAS	74360	0	0	1	G	T	0.0119861	487201	-0.44742	0.104209	1.75904e-05	2320.98	G	T	0.0208	1105590	0.0018	0.005	0.718847	G	T	0.0225	1167220	-0.0004	0.0047	0.932177	G	T	0.021	1089070	0.0023	0.0051	0.652004
rs79248495	12	50091206	0.919548	FMNL3			0	0	1	G	T	0.0513132	487201	0.196789	0.0503151	9.18688e-05	1843.86	G	T	0.0644	1021580	0.0018	0.0035	0.607052	G	T	0.066	1072850	0.0003	0.0035	0.931694	G	T	0.0644	991575	0.0059	0.0036	0.101236
rs934158	12	100296841	0.996689	ANKS1B			0	0	1	T	G	0.149233	487201	0.126051	0.0302602	3.1056e-05	1973.62	T	G	0.162	1108060	0.0025	0.002	0.2113	T	G	0.158	1174650	-0.0035	0.0019	0.0654598	T	G	0.162	1091820	0.0028	0.002	0.161513
rs17037088	12	105819967	0.978942		C12orf75	54671	0	0	1	G	A	0.169501	487201	-0.118607	0.0286383	3.4494e-05	1937.29	G	A	0.165	907286	-0.0012	0.0022	0.585441	G	A	0.165	920707	0.0003	0.0022	0.891534	G	A	0.165	895898	-0.0009	0.0022	0.682473
rs145453946	12	117248790	0.83974	RNFT2			0	1	1	C	T	0.0108608	487201	0.524069	0.115111	5.29543e-06	2892.04	C	T	0.0186	820360	-0.0065	0.0089	0.465184	C	T	0.0186	827578	-0.0079	0.0087	0.363854	C	T	0.0183	798327	0.0082	0.0091	0.367536
rs73207725	12	119373756	0.954203		SRRM4	45543	0	0	1	C	T	0.173708	487201	0.114184	0.0286883	6.88733e-05	1830.31	C	T	0.17	1048280	-0.0018	0.0021	0.391366	C	T	0.17	1059330	-0.001	0.002	0.617075	C	T	0.17	1021280	-0.0002	0.0021	0.924126
rs35936404	12	124734459	0.966064	ZNF664-FAM101A			0	0	1	T	G	0.780891	487201	-0.105101	0.0266204	7.87599e-05	1848.62	T	G	0.714	963649	-0.005	0.0018	0.0054732	T	G	0.703	1010050	0.0057	0.0018	0.00154197	T	G	0.712	949695	0.002	0.0018	0.266521
rs78394600	13	38766295	0.961291		LINC00571	48926	0	0	1	T	A	0.0349421	487201	-0.229746	0.058942	9.70584e-05	1740.53	T	A	0.0291	1029640	-0.0025	0.0046	0.586801	T	A	0.029	1061310	0	0.0046	1	T	A	0.0292	1003990	0.0027	0.0047	0.565651
rs3095160	13	50946268	0.996778	DLEU1			0	0	1	G	A	0.188639	487201	-0.115373	0.0272263	2.25968e-05	1993.25	G	A	0.166	1107730	0.0005	0.0019	0.792429	G	A	0.162	1166060	0.0024	0.0019	0.206532	G	A	0.167	1079440	0.0062	0.0019	0.00110178
rs117552520	13	58463589	1		PCDH17	160524	0	0	1	T	C	0.0147906	487201	0.357493	0.088291	5.14291e-05	1821.41	T	C	0.0121	1014890	-0.0106	0.0073	0.146486	T	C	0.0122	1041310	0.0182	0.0072	0.0114787	T	C	0.0123	986131	0.0062	0.0074	0.402122
rs113085474	13	69460494	1		LINC00550	1037	0	0	1	G	T	0.0291266	487201	-0.273882	0.0635267	1.62309e-05	2075.68	G	T	0.0259	1019200	-0.0026	0.0048	0.588048	G	T	0.026	1051230	-0.0034	0.0048	0.478738	G	T	0.026	993039	0.0057	0.0049	0.244722
rs12432809	14	30647757	0.963037		PRKD1	250858	0	0	1	C	T	0.106616	487201	0.138797	0.0351914	8.01153e-05	1794.53	C	T	0.122	1094090	0.0031	0.0024	0.196473	C	T	0.122	1122020	0.0006	0.0023	0.794193	C	T	0.122	1066630	0.0009	0.0024	0.70766
rs763400	14	37171881	0.969078	SLC25A21			0	0	1	C	T	0.396234	487201	0.0875622	0.0221119	7.49636e-05	1793.85	C	T	0.44	1092260	-0.0001	0.0015	0.946847	C	T	0.439	1127950	-0.0006	0.0015	0.689157	C	T	0.439	1064580	0.0015	0.0015	0.317311
rs59502692	14	44109575	0.976783		FSCB	863778	0	0	1	G	A	0.581174	487201	0.0860204	0.0217755	7.80439e-05	1761.35	G	A	0.588	1079320	0	0.0016	1	G	A	0.587	1137270	-0.0002	0.0015	0.89393	G	A	0.588	1051060	0.0011	0.0016	0.491768
rs78158348	14	58173592	1	SLC35F4			0	1	1	G	A	0.0120156	487201	0.504205	0.100299	4.98139e-07	2958.53	G	A	0.0107	1007760	-0.0148	0.0086	0.0852635	G	A	0.0107	1036340	0.0103	0.0085	0.225602	G	A	0.0107	980643	-0.0093	0.0088	0.290595
rs148718862	14	60660794	0.916444		DHRS7	28583	0	0	1	G	A	0.0122364	487201	0.412777	0.101836	5.04897e-05	2014.96	G	A	0.0133	969532	-0.0082	0.0075	0.274247	G	A	0.0134	999203	0.0054	0.0074	0.465555	G	A	0.0133	943596	-0.0132	0.0077	0.0864763
rs6574592	14	81084695	0.99555	CEP128			0	0	1	A	G	0.645231	487201	0.0907452	0.0223182	4.78334e-05	1843.68	A	G	0.646	1102600	0.0003	0.0015	0.841481	A	G	0.643	1166380	-0.0014	0.0015	0.350648	A	G	0.646	1075500	0.0011	0.0015	0.463355
rs112635299	14	94838142	1		SERPINA1	4941	0	0	1	T	G	0.0196151	487201	0.318378	0.0770663	3.60846e-05	1906.8	T	G	0.0154	983793	0.0077	0.0061	0.206843	T	G	0.0152	1023820	0.0028	0.006	0.640738	T	G	0.0155	963573	0.0639	0.0061	1.12051e-25
rs28929474	14	94844947	1	SERPINA1			0	1	0	T	C	0.0188495	487201	0.360594	0.0791088	5.15931e-06	2354.52	T	C	0.015	1000250	0.0107	0.0061	0.0794137	T	C	0.015	1024200	0.0025	0.006	0.676922	T	C	0.0151	979917	0.0646	0.0062	2.02321e-25
rs76810699	14	99018688	0.974151		C14orf177	159261	0	1	1	A	G	0.144874	487201	0.13858	0.0305423	5.69803e-06	2329.3	A	G	0.13	1108100	0.0055	0.0022	0.0124193	A	G	0.13	1178690	-0.0026	0.0021	0.215681	A	G	0.13	1079820	0.0012	0.0022	0.585441
rs11622660	14	100393476	1	EML1			0	0	1	C	T	0.970874	487201	-0.277899	0.0634118	1.17349e-05	2137.22	C	T	0.9754	994933	0.0011	0.0051	0.829232	C	T	0.9752	1012480	-0.0045	0.0051	0.377586	C	T	0.9754	967101	0.0031	0.0052	0.551072
rs148868986	15	26497993	0.840584		LINC00929	119809	0	1	1	G	C	0.0252093	487201	0.371463	0.0748046	6.84277e-07	3326.56	G	C	0.0212	982548	0.0002	0.0062	0.974266	G	C	0.0214	1012560	-0.0023	0.0061	0.706137	G	C	0.0212	955727	0.005	0.0064	0.434655
rs118061169	15	32976183	0.961538	SCG5			0	0	1	T	C	0.0195987	487201	0.313966	0.0781261	5.85192e-05	1852.59	T	C	0.0174	1012490	0.0012	0.006	0.841481	T	C	0.0175	1047410	-0.0043	0.006	0.47358	T	C	0.0175	986200	-0.0149	0.0062	0.0162511
rs117089831	15	48339124	0.711247		SLC24A5	74044	0	0	1	A	G	0.0213663	487201	0.358707	0.0875248	4.16113e-05	2635.77	A	G	0.0199	617712	-0.0021	0.0091	0.817494	A	G	0.0199	657861	0.01	0.0089	0.261185	A	G	0.0198	593329	0.0178	0.0094	0.0582759
rs7181993	15	58014482	0.990202		GCOM1;POLR2M	4727;4727	0	0	1	A	T	0.0745029	487201	-0.176411	0.0409351	1.63602e-05	2099.93	A	T	0.0827	1044070	-0.0026	0.0027	0.335566	A	T	0.0825	1079580	0.0104	0.0027	0.000117228	A	T	0.0829	1017830	0.0033	0.0027	0.221624
rs7181032	15	58014707	0.990545		GCOM1;POLR2M	4952;4952	0	1	0	G	A	0.0742045	487201	-0.181124	0.0410026	9.99018e-06	2205.95	G	A	0.0824	1037320	-0.0028	0.0027	0.299719	G	A	0.0824	1060520	0.011	0.0027	4.61978e-05	G	A	0.0826	1011080	0.003	0.0028	0.283977
rs1007537	15	77912717	0.977005	LINGO1			0	1	1	G	A	0.556883	487201	0.098764	0.0216977	5.31823e-06	2356.74	G	A	0.601	1089820	0.0024	0.0015	0.109599	G	A	0.606	1160430	0.0017	0.0015	0.257074	G	A	0.601	1061540	0.0024	0.0015	0.109599
rs140300170	15	92051383	0.894152		CRAT37	13303	0	0	1	G	C	0.0139035	487201	0.376964	0.0966752	9.6477e-05	1905.8	G	C	0.0126	1008510	0.013	0.0081	0.108507	G	C	0.0125	1037670	-0.0081	0.008	0.311299	G	C	0.0127	980234	0.0048	0.0083	0.563053
rs80217822	16	11142824	0.952291	CLEC16A			0	0	1	G	A	0.0481321	487201	0.201377	0.0507373	7.21695e-05	1817.13	G	A	0.0489	1020450	-0.0097	0.0039	0.012876	G	A	0.0491	1043410	0.0185	0.0038	1.12493e-06	G	A	0.0488	994952	0.0031	0.004	0.43834
rs9909666	17	1202428	0.983771	TUSC5			0	0	1	T	G	0.318643	487201	-0.0902281	0.022972	8.57464e-05	1728.37	T	G	0.317	1085160	0.0023	0.0016	0.150576	T	G	0.317	1161250	-0.0014	0.0015	0.350648	T	G	0.317	1062420	0.0015	0.0016	0.348501
rs7218086	17	4354560	0.753353	SPNS3			0	0	1	T	C	0.26358	487201	-0.108831	0.0277635	8.85661e-05	2250.53	T	C	0.275	641922	-0.0021	0.0026	0.419268	T	C	0.264	667079	0.0021	0.0026	0.419268	T	C	0.274	625829	-0.0014	0.0027	0.604097
rs34208147	17	17456176	0.955717	PEMT			0	0	1	A	G	0.088622	487201	0.151484	0.0380858	6.96579e-05	1812.7	A	G	0.0761	1020620	-0.0099	0.0031	0.00140536	A	G	0.0762	1050960	0.0027	0.0031	0.383772	A	G	0.0762	993426	-0.0002	0.0032	0.950165
rs150515943	17	18662926	0.808017	FBXW10			0	0	1	C	T	0.0173855	487201	0.410438	0.0993637	3.61709e-05	2820.4	C	T	0.0723	851718	-0.0034	0.0043	0.42912	C	T	0.082	881329	0.01	0.004	0.0124193	C	T	0.0721	825686	0.0158	0.0044	0.000329527
rs112838671	17	33612966	0.943733		SLFN5	18205	0	1	1	G	A	0.0384423	487201	0.252297	0.0568877	9.20735e-06	2303.53	G	A	0.0315	1023810	-0.0023	0.0045	0.609273	G	A	0.0315	1054900	0.0019	0.0045	0.672863	G	A	0.0316	996821	0.0028	0.0046	0.542726
rs4796698	17	39659183	0.964966	KRT13			0	0	1	A	G	0.939337	487201	-0.204733	0.0480292	2.01997e-05	2338.48	A	G	0.9146	1067400	-0.0035	0.0029	0.227472	A	G	0.9172	1129010	0.0002	0.0029	0.945017	A	G	0.9143	1040420	0.0027	0.0029	0.351836
rs8182306	17	39661689	0.999439	KRT13			0	1	0	A	G	0.942242	487201	-0.210999	0.0470206	7.21066e-06	2372.38	A	G	0.9295	1075960	0.0001	0.0029	0.972492	A	G	0.9294	1110670	0.0002	0.0029	0.945017	A	G	0.9293	1049550	0.0015	0.003	0.617075
rs79724577	17	43463493	0.995127		ARHGAP27	7774	0	0	1	C	A	0.177217	487201	0.115214	0.0278829	3.59512e-05	1893.31	C	A	0.147	1059290	-0.0002	0.0022	0.927565	C	A	0.143	1129670	-0.0006	0.0021	0.775097	C	A	0.147	1030800	0.0077	0.0022	0.000465258
rs1879586	17	43567337	0.997084	PLEKHM1			0	1	0	G	C	0.178475	487201	0.123312	0.0278014	9.18745e-06	2182.16	G	C	0.151	877597	-0.0006	0.0024	0.802587	G	C	0.151	886415	0.0016	0.0024	0.504985	G	C	0.151	850897	0.0069	0.0024	0.00404027
rs55938136	17	43798360	0.999806	MGC57346-CRHR1			0	0	1	G	A	0.216663	487201	0.109437	0.0257989	2.21621e-05	1988.67	G	A	0.464	887628	-0.0014	0.0024	0.559669	G	A	0.455	910474	-0.0007	0.0024	0.770541	G	A	0.469	862433	0.0048	0.0025	0.0548579
rs8078112	17	60720362	0.994975	MRC2			0	0	1	T	C	0.57046	487201	0.0851361	0.021565	7.88439e-05	1736.75	T	C	0.576	1102570	-0.0047	0.0015	0.00172833	T	C	0.575	1138260	0.0041	0.0015	0.00626968	T	C	0.576	1074310	-0.002	0.0015	0.182422
rs11658986	17	72609469	0.991046	CD300E			0	0	1	C	T	0.412062	487201	0.0909624	0.0217219	2.81928e-05	1961.1	C	T	0.36	1099970	-0.0014	0.0015	0.350648	C	T	0.352	1176060	0.0012	0.0015	0.423711	C	T	0.36	1072890	-0.0033	0.0016	0.0391602
rs4788971	17	75034398	0.932034		SEC14L1;SNHG20	50326;50326	0	0	1	A	G	0.566896	487201	0.0902606	0.0222426	4.94937e-05	1956.9	A	G	0.582	973122	0.0007	0.0017	0.680512	A	G	0.576	1023230	-0.0005	0.0016	0.754661	A	G	0.582	942343	-0.001	0.0017	0.556374
rs150662505	17	77779582	0.865399		CBX8	8667	0	0	1	T	G	0.0141199	487201	0.381338	0.0970015	8.45011e-05	1980.5	T	G	0.0132	965827	-0.0001	0.008	0.990027	T	G	0.0132	996789	-0.0043	0.0078	0.58144	T	G	0.0132	937811	-0.0045	0.0081	0.578515
rs474514	18	6009887	0.989734	L3MBTL4			0	0	1	C	T	0.72401	487201	0.0982625	0.024018	4.29144e-05	1887.25	C	T	0.697	1087400	-0.0015	0.0016	0.348501	C	T	0.693	1157650	0.0007	0.0016	0.661749	C	T	0.697	1059150	0.0015	0.0016	0.348501
rs552514032	18	11608278	0.781096		SLC35G4	1278	0	0	1	C	T	0.01122	487201	0.451865	0.115958	9.74715e-05	2217.27	C	T	0.0184	814762	-0.008	0.0082	0.329258	C	T	0.0183	825099	-0.0011	0.0081	0.891977	C	T	0.0184	791649	0.0059	0.0083	0.477181
rs58403423	18	20650826	1		RBBP8	44377	0	0	1	C	T	0.105879	487201	0.148928	0.0346416	1.71478e-05	2054.59	C	T	0.11	1096970	0.0023	0.0023	0.317311	C	T	0.107	1167570	0.0025	0.0023	0.277056	C	T	0.11	1069270	0.0039	0.0023	0.0899518
rs143358883	18	20886458	0.95393	TMEM241			0	1	1	G	C	0.0232729	487201	0.332844	0.0726486	4.61503e-06	2466.24	G	C	0.0158	1021110	0.0045	0.0063	0.475051	G	C	0.0159	1052320	-0.0064	0.0062	0.301951	G	C	0.0158	994144	0.0108	0.0064	0.0915072
rs72913627	18	41821798	0.962695		LINC01478	81601	0	0	1	C	A	0.0420223	487201	0.215234	0.0538733	6.46432e-05	1823.96	C	A	0.0387	1016100	0	0.004	1	C	A	0.0385	1048130	0.0037	0.004	0.354966	C	A	0.0388	990501	0.0033	0.0041	0.42089
rs3017340	18	60071553	0.997822		TNFRSF11A	16610	0	0	1	C	T	0.0978262	487201	0.141289	0.0359294	8.40962e-05	1722.79	C	T	0.0931	1106780	0.0057	0.0024	0.017549	C	T	0.0928	1177540	-0.0051	0.0023	0.0265964	C	T	0.0932	1078500	0.0029	0.0025	0.246049
rs12970980	18	76704368	1		SALL3	35906	0	0	1	T	C	0.595947	487201	0.0868724	0.0217837	6.66458e-05	1777.16	T	C	0.553	1097060	-0.0032	0.0015	0.0328974	T	C	0.553	1132740	0.0023	0.0014	0.100412	T	C	0.553	1069380	-0.001	0.0015	0.504985
rs138368564	19	4527126	0.854516	PLIN5			0	0	1	C	T	0.0158219	487201	0.40115	0.0984346	4.59562e-05	2453.94	C	T	0.0295	974685	0.006	0.0052	0.248563	C	T	0.0293	1011020	-0.0024	0.0052	0.644412	C	T	0.0295	948796	-0.0022	0.0053	0.678073
rs113305890	19	4680128	0.993155	DPP9-AS1;DPP9			0	0	1	T	A	0.0254734	487201	-0.279619	0.0712455	8.6832e-05	1898.62	T	A	0.0404	1104030	-0.0097	0.0037	0.00875125	T	A	0.0425	1171480	0.0017	0.0035	0.62717	T	A	0.0405	1076800	-0.0027	0.0037	0.465555
rs139111181	19	5574287	0.970962		TINCR	6242	0	0	1	A	G	0.0571679	487201	0.181096	0.0465358	9.96061e-05	1728.55	A	G	0.0587	1050190	0.003	0.0033	0.363302	A	G	0.0587	1084960	-0.0099	0.0032	0.00197644	A	G	0.0586	1022860	0.0038	0.0033	0.24952
rs2903017	19	29647457	0.991473		UQCRFS1	50709	0	0	1	A	G	0.276749	487201	0.0974826	0.0238055	4.22232e-05	1860.46	A	G	0.291	1102600	-0.0008	0.0016	0.617075	A	G	0.294	1178690	-0.0025	0.0015	0.0955807	A	G	0.291	1075500	-0.0021	0.0016	0.189351
rs12972005	19	40326552	0.99369	FBL			0	0	1	T	C	0.0982379	487201	-0.140249	0.0359021	9.36756e-05	1703.81	T	C	0.095	1108930	0.0005	0.0024	0.834969	T	C	0.0935	1179520	0.0024	0.0024	0.317311	T	C	0.095	1080620	-0.001	0.0025	0.689157
rs212101	19	48369007	0.998131		SULT2A1	4715	0	0	1	C	A	0.836376	487201	0.112204	0.0287325	9.41845e-05	1684.6	C	A	0.849	1083120	0.0143	0.002	8.67779e-13	C	A	0.853	1158190	0.0014	0.002	0.483927	C	A	0.848	1056300	-0.0021	0.002	0.293718
rs112608905	19	56070193	0.918495		SBK3	13284	0	0	1	T	C	0.0361883	487201	0.245434	0.0603795	4.80621e-05	2055.87	T	C	0.0407	1026310	0.006	0.0042	0.153127	T	C	0.0409	1057110	-0.0055	0.0041	0.17977	T	C	0.0408	998833	0.003	0.0042	0.475051
rs76471448	20	12895737	0.992808	LOC101929486			0	0	1	A	G	0.0663037	487201	0.175409	0.0427301	4.04229e-05	1863.12	A	G	0.058	1108930	0.0039	0.0031	0.208368	A	G	0.0581	1167220	-0.0056	0.003	0.0619482	A	G	0.0582	1080510	-0.0035	0.0031	0.258884
rs6131844	20	16549501	0.99108	KIF16B			0	0	1	G	A	0.74241	487201	0.0951412	0.024345	9.30508e-05	1692.59	G	A	0.766	940408	0.0076	0.0018	2.41905e-05	G	A	0.765	987517	-0.004	0.0018	0.0262683	G	A	0.766	914870	0.0013	0.0019	0.493842
rs186333992	20	18155493	0.941557	CSRP2BP			0	0	1	G	A	0.0255141	487201	0.276686	0.0698535	7.46555e-05	1861.75	G	A	0.0274	1016520	0.0065	0.0048	0.175683	G	A	0.0274	1046980	0.0018	0.0048	0.70766	G	A	0.0274	988481	-0.0011	0.0049	0.822376
rs142543767	20	32395981	0.90609	ZNF341-AS1			0	0	1	G	A	0.0486165	487201	-0.205321	0.0518249	7.43813e-05	1907.39	G	A	0.0362	843233	-0.0004	0.0052	0.938685	G	A	0.036	854089	0.0097	0.0052	0.0621275	G	A	0.0363	818919	0.0087	0.0053	0.100692
rs279721	20	45125082	0.992321		ZNF334	3186	0	0	1	G	T	0.805626	487201	-0.106779	0.0270696	7.99308e-05	1745.96	G	T	0.805	1077150	0	0.0019	1	G	T	0.809	1148390	0.0029	0.0018	0.107156	G	T	0.805	1051190	0.0016	0.0019	0.399729
rs78429586	20	50097535	0.87455	NFATC2			0	0	1	A	G	0.0359267	487201	0.239049	0.0612032	9.39062e-05	1936.24	A	G	0.0395	1100760	0.0043	0.0038	0.257811	A	G	0.039	1166590	-0.002	0.0037	0.588824	A	G	0.0395	1072150	-0.0057	0.0039	0.143868
rs141396054	20	50594336	0.909612		ZFP64	106213	0	0	1	T	C	0.0171735	487201	0.369991	0.0863357	1.82332e-05	2261.86	T	C	0.0134	1022060	0.0035	0.0069	0.611982	T	C	0.0136	1051710	-0.0105	0.0067	0.117076	T	C	0.0134	994378	0.0066	0.007	0.345754
rs117381341	20	60257179	1	CDH4			0	0	1	A	G	0.0438618	487201	0.204337	0.0520519	8.6501e-05	1712.22	A	G	0.0453	1078010	0.0008	0.0041	0.845297	A	G	0.045	1107450	0.0052	0.004	0.193601	A	G	0.0452	1050280	-0.0104	0.0042	0.0132793
rs8116165	20	60289951	0.896133	CDH4			0	0	1	G	C	0.070251	487201	-0.182056	0.0443973	4.12065e-05	2118.6	G	C	0.0916	1008470	0.0054	0.0029	0.0625934	G	C	0.0913	1043260	-0.001	0.0029	0.730224	G	C	0.0917	981013	-0.0047	0.003	0.117193
rs10888230	20	60729040	0.990412	SS18L1			0	0	1	C	T	0.78819	487201	0.110795	0.0261116	2.20436e-05	2005.09	C	T	0.792	1086120	0.0008	0.0018	0.656721	C	T	0.792	1121480	0.001	0.0018	0.578515	C	T	0.791	1058450	0.0059	0.0018	0.00104628
rs1892775	21	33149915	0.997047		SCAF4	45484	0	0	1	A	G	0.439989	487201	-0.0850511	0.0215211	7.75033e-05	1742.95	A	G	0.466	1087430	-0.0023	0.0015	0.125194	A	G	0.466	1145720	0.0027	0.0014	0.0537841	A	G	0.466	1059380	0.0003	0.0015	0.841481
rs79790806	21	45568363	0.953175		C21orf33	2758	0	0	1	T	C	0.0325958	487201	-0.23964	0.0613513	9.38265e-05	1770.93	T	C	0.0279	896363	-0.0023	0.005	0.645516	T	C	0.028	909345	0.0075	0.0049	0.125865	T	C	0.0278	873727	0.0026	0.0051	0.610189
rs383405	22	20377592	0.42687		TMEM191B	76	0	0	1	A	G	0.676793	487201	0.145596	0.0350223	3.22116e-05	4560.57	A	G	0.636	48866	-0.0197	0.0105	0.0606291	A	G	0.638	47247	0.0145	0.0107	0.175373	A	G	0.638	45209	-0.0115	0.0109	0.291404
rs56346849	22	22132985	1	MAPK1			0	0	1	A	C	0.0827431	487201	-0.151158	0.0386782	9.30329e-05	1695.62	A	C	0.0773	1104620	-0.0015	0.0029	0.604988	A	C	0.0781	1162910	-0.0007	0.0028	0.802587	A	C	0.0772	1076920	-0.0047	0.0029	0.105084
